# Supplementary material for: N-(2-Meth­oxy­phen­yl)benzene­sulfonamide
Source: Acta Crystallogr Sect E Struct Rep Online. 2010 Jun 26;66(Pt 7):o1769. doi: 10.1107/S1600536810023871 (PMC3006884; doi:10.1107/S1600536810023871)
Supplement: Supplementary file 2 [file e-66-o1769-Isup2.hkl]

# 
# h,k,l, Fc-squared, Fo-squared, sigma(Fo-squared) and status flag 
# 
data_I
_shelx_title ' AZIZ-D in P2(1)/n' 
_shelx_refln_list_code          4 
_shelx_F_calc_maximum      181.41 
_exptl_crystal_F_000      1104.00 
_reflns_d_resolution_high  0.7485 
 
loop_ 
 _symmetry_equiv_pos_as_xyz 
 'x, y, z' 
 '-x+1/2, y+1/2, -z+1/2' 
 '-x, -y, -z' 
 'x-1/2, -y-1/2, z-1/2' 
 
_cell_length_a     8.7705 
_cell_length_b    28.1684 
_cell_length_c    10.7256 
_cell_angle_alpha  90.000 
_cell_angle_beta  105.968 
_cell_angle_gamma  90.000 
 
_shelx_F_squared_multiplier     1.000 
 
loop_ 
 _refln_index_h 
 _refln_index_k 
 _refln_index_l 
 _refln_F_squared_calc 
 _refln_F_squared_meas 
 _refln_F_squared_sigma 
 _refln_observed_status 
   2   0   0     4335.71     4314.63     42.74 o 
   4   0   0       12.39        1.92      2.52 o 
   6   0   0      619.79      588.36     28.80 o 
   8   0   0      731.88      708.64     41.67 o 
  10   0   0       16.66       47.38     15.68 o 
   3   1   0     3155.24     3091.11     23.63 o 
   4   1   0      191.25      243.89      4.89 o 
   5   1   0      360.00      342.54      6.84 o 
   6   1   0      359.40      344.20     10.82 o 
   7   1   0      194.67      202.57     13.06 o 
   8   1   0      118.27       81.77     11.30 o 
   9   1   0       10.45       14.48      8.54 o 
  10   1   0      113.25      120.47     12.91 o 
  11   1   0       40.70       48.64     19.31 o 
   2   2   0     3258.06     3410.85     27.42 o 
   3   2   0     2500.63     2694.37     22.71 o 
   4   2   0     1587.89     1719.89     17.00 o 
   5   2   0      637.51      703.61     17.24 o 
   6   2   0      698.72      708.93     13.34 o 
   7   2   0      560.93      546.38     17.28 o 
   8   2   0        1.06       -6.50      6.50 o 
   9   2   0       35.06       46.12      9.72 o 
  10   2   0        9.70        5.30      8.85 o 
  11   2   0        0.10        0.36      9.92 o 
   1   3   0    14099.18    13344.42    350.65 o 
   2   3   0     3960.81     3849.05     32.41 o 
   3   3   0      743.41      746.45      8.06 o 
   4   3   0      624.77      695.59      8.76 o 
   5   3   0      405.76      453.91      8.31 o 
   6   3   0      445.06      419.98     11.39 o 
   7   3   0      173.73      186.14     10.18 o 
   8   3   0        0.14        8.48      7.36 o 
   9   3   0      341.29      342.56     20.11 o 
  10   3   0        5.03       -1.74      8.47 o 
  11   3   0       42.55       47.55     12.05 o 
   1   4   0     2322.67     2195.66     45.58 o 
   2   4   0     4198.42     4399.69     38.20 o 
   4   4   0      180.38      184.65      4.57 o 
   5   4   0        4.40       -2.89      2.89 o 
   6   4   0        7.46        9.07      4.22 o 
   7   4   0        1.79       -0.70      4.61 o 
   8   4   0       30.84       31.99      8.23 o 
   9   4   0       18.65       29.76      8.86 o 
  10   4   0       17.48       13.00      9.70 o 
  11   4   0       18.81       10.15     10.55 o 
   1   5   0        9.43        4.19      1.22 o 
   2   5   0      263.79      300.48      4.60 o 
   3   5   0     7352.00     7657.47     62.68 o 
   4   5   0      973.25     1049.75     11.88 o 
   5   5   0      100.01       97.82      8.71 o 
   6   5   0      956.46      927.09     16.86 o 
   7   5   0      424.17      423.64      9.91 o 
   8   5   0      345.81      337.77     13.25 o 
   9   5   0       20.99       11.26     11.28 o 
  10   5   0        4.62        9.30     10.34 o 
  11   5   0       30.19       46.99     11.77 o 
   0   6   0      235.77      234.55      5.51 o 
   1   6   0     3260.92     3428.90     28.26 o 
   2   6   0     2485.49     2575.14     23.85 o 
   3   6   0     1111.64     1077.95     12.16 o 
   4   6   0      168.24      164.02      4.85 o 
   5   6   0      773.06      770.63     11.85 o 
   6   6   0      646.85      660.64     12.46 o 
   7   6   0      787.37      764.53     16.04 o 
   8   6   0      456.54      438.27     14.74 o 
   9   6   0        7.84       -4.27      7.93 o 
  10   6   0        0.16        1.44     10.28 o 
  11   6   0        0.05       22.01     10.96 o 
   1   7   0      316.72      274.04      4.72 o 
   2   7   0      178.89      227.28      6.00 o 
   3   7   0     1532.82     1534.44     15.96 o 
   4   7   0     1377.93     1321.41     16.78 o 
   5   7   0     5030.92     4983.13     43.28 o 
   6   7   0      738.12      755.79     13.98 o 
   7   7   0        2.49        3.92      5.37 o 
   8   7   0      479.08      493.26     16.92 o 
   9   7   0        0.04       -7.04      7.91 o 
  10   7   0       12.02       20.62     11.19 o 
  11   7   0       78.15       94.59     13.52 o 
   0   8   0    18688.19    17385.56    426.51 o 
   1   8   0     1726.47     1935.87     17.98 o 
   2   8   0     4781.29     4620.40     38.72 o 
   3   8   0     1323.19     1337.25     15.23 o 
   4   8   0     1433.79     1537.39     17.41 o 
   5   8   0     1404.93     1437.81     15.98 o 
   6   8   0     1107.52     1093.45     16.17 o 
   7   8   0      185.58      182.78      9.23 o 
   8   8   0      322.14      313.73     13.43 o 
   9   8   0       73.66       80.04     11.22 o 
  10   8   0       14.36       18.12     11.65 o 
   2   9   0        0.54        4.69      1.88 o 
   3   9   0     1945.77     1894.56     27.44 o 
   4   9   0      401.55      329.00      6.19 o 
   5   9   0      434.39      411.01      9.81 o 
   6   9   0     2111.59     2065.86     24.97 o 
   7   9   0     1368.39     1310.08     22.35 o 
   8   9   0      129.17      124.84      9.76 o 
   9   9   0       28.36       28.89      9.79 o 
  10   9   0       76.19       82.89     12.42 o 
   0  10   0     2742.38     2810.39     37.74 o 
   1  10   0     3308.08     3000.87     27.07 o 
   2  10   0      997.81     1087.66     13.84 o 
   3  10   0      228.85      213.75      7.61 o 
   4  10   0        0.86        5.10      4.10 o 
   5  10   0      422.89      408.20      9.88 o 
   6  10   0      762.57      712.61     12.96 o 
   7  10   0      363.02      382.80     13.02 o 
   8  10   0       10.64       21.36      6.91 o 
   9  10   0        0.71       13.06      8.69 o 
  10  10   0       24.22       25.80     10.69 o 
   1  11   0     4962.54     4853.25     42.31 o 
   2  11   0     1898.08     1956.02     21.45 o 
   4  11   0     2242.22     2253.05     31.97 o 
   5  11   0        2.76        7.43      5.38 o 
   6  11   0      346.95      350.74     16.72 o 
   7  11   0       93.87       89.83      8.50 o 
   8  11   0      111.45      111.40      9.65 o 
   9  11   0      117.63      122.83     12.83 o 
  10  11   0       11.83        7.14     11.73 o 
   0  12   0     4990.88     5109.35     66.15 o 
   1  12   0      913.66     1054.16     11.71 o 
   2  12   0        0.90       -0.11      1.61 o 
   3  12   0     5315.08     5547.87     68.93 o 
   4  12   0      543.34      548.98     12.64 o 
   5  12   0      143.05      141.24      8.30 o 
   6  12   0     3707.36     3508.10     41.21 o 
   7  12   0      333.90      299.61     13.00 o 
   8  12   0      589.58      569.75     17.16 o 
   9  12   0       68.01       78.25     15.17 o 
  10  12   0       96.87       94.88     13.19 o 
   1  13   0     2192.59     2313.16     23.51 o 
   2  13   0      933.92      879.68     13.41 o 
   3  13   0        5.03        1.60      3.51 o 
   4  13   0      392.95      417.45     11.03 o 
   5  13   0        1.15       14.52      6.80 o 
   6  13   0        2.45        0.58      6.48 o 
   7  13   0       54.06       41.83      7.52 o 
   8  13   0      131.03      133.87     10.30 o 
   9  13   0        0.04        9.69      9.37 o 
  10  13   0        3.40       23.87     13.23 o 
   0  14   0      152.35      141.41      7.41 o 
   1  14   0      609.87      780.00     13.74 o 
   2  14   0       42.41       50.32      3.16 o 
   3  14   0        2.42       -0.45      2.94 o 
   4  14   0       75.66       64.25     14.58 o 
   5  14   0      167.97      169.19      8.79 o 
   6  14   0       14.49       17.30      6.44 o 
   7  14   0        7.52       16.14      8.27 o 
   8  14   0       29.15       36.63      7.99 o 
   9  14   0        6.12        6.93      9.41 o 
  10  14   0      154.93      192.18     27.46 o 
   1  15   0      838.49      989.57     13.10 o 
   2  15   0      711.99      753.60     10.68 o 
   3  15   0      179.73      185.16     11.73 o 
   4  15   0      351.34      369.63     14.15 o 
   5  15   0       46.46       36.85      8.58 o 
   6  15   0        0.77       -6.56      6.56 o 
   7  15   0       13.23       10.77      8.47 o 
   8  15   0       33.26       46.73      9.54 o 
   9  15   0        0.31        5.98      9.29 o 
  10  15   0       81.42       77.75     12.94 o 
   0  16   0       23.74        9.12      4.23 o 
   1  16   0        1.86        6.80      3.10 o 
   2  16   0      179.48      189.18      5.39 o 
   3  16   0       11.33        9.52      7.03 o 
   4  16   0        8.08       19.55      7.46 o 
   5  16   0      166.16      160.07     11.90 o 
   6  16   0      692.23      634.95     20.10 o 
   7  16   0       13.01       21.52      8.67 o 
   8  16   0      259.92      253.28     14.49 o 
   9  16   0      154.71      157.37     14.71 o 
  10  16   0       19.55       18.13     19.79 o 
   1  17   0       64.72       69.53      4.79 o 
   2  17   0      170.30      156.79      4.96 o 
   3  17   0      603.01      585.19     15.65 o 
   4  17   0     1619.19     1650.32     35.98 o 
   5  17   0      593.71      623.16     25.55 o 
   6  17   0      231.20      203.81     16.21 o 
   7  17   0        4.01       10.58      8.74 o 
   8  17   0       76.40       84.38      9.79 o 
   9  17   0      189.69      172.20     15.37 o 
  10  17   0       40.00       20.68     11.92 o 
   0  18   0        7.70       10.82      5.80 o 
   1  18   0      731.71      623.66     15.38 o 
   2  18   0        0.00        4.05      2.72 o 
   3  18   0      264.86      256.43     13.15 o 
   4  18   0      106.96      125.37     12.37 o 
   5  18   0      228.74      241.02     16.48 o 
   6  18   0        1.07       -6.96      7.69 o 
   7  18   0      283.25      316.40     19.96 o 
   8  18   0       21.58       21.32      8.21 o 
   9  18   0        8.35       13.05     10.61 o 
   1  19   0      335.27      320.86     18.29 o 
   2  19   0      474.46      457.27     11.01 o 
   3  19   0      934.04      858.16     20.07 o 
   4  19   0      922.79      921.65     26.12 o 
   5  19   0     1676.94     1545.27     47.14 o 
   6  19   0       10.49       17.07      8.84 o 
   7  19   0       52.62       47.77     10.26 o 
   8  19   0        0.05       16.35      9.77 o 
   9  19   0        0.69       13.80     14.37 o 
   0  20   0     1019.33     1008.28     43.16 o 
   1  20   0      126.90      142.37      9.93 o 
   2  20   0      796.87      813.93     17.41 o 
   3  20   0       37.24       51.00      9.98 o 
   4  20   0       50.62       47.84     10.56 o 
   5  20   0      283.06      292.34     17.57 o 
   6  20   0      940.60      917.67     28.33 o 
   7  20   0        1.69       12.32      9.74 o 
   8  20   0      207.12      197.06     16.17 o 
   9  20   0       65.84       75.54     13.20 o 
   1  21   0      219.48      205.02     10.22 o 
   2  21   0      504.08      513.70     11.17 o 
   3  21   0      288.25      301.13     16.64 o 
   4  21   0      337.99      302.76     17.31 o 
   5  21   0       68.32       64.71     13.05 o 
   6  21   0        9.18       17.67     10.25 o 
   7  21   0        4.95       10.43     10.60 o 
   8  21   0       10.85       20.56     11.55 o 
   9  21   0        2.49        4.10     12.17 o 
   0  22   0      108.91       85.23      7.98 o 
   1  22   0      394.20      387.76     10.96 o 
   2  22   0       52.06       61.94      6.40 o 
   3  22   0       14.72       16.95      9.13 o 
   4  22   0       25.48       41.67     19.75 o 
   5  22   0      161.36      174.31     14.73 o 
   6  22   0      129.13      128.60     14.28 o 
   7  22   0       30.34       30.74     11.40 o 
   8  22   0        1.38      -10.58     10.58 o 
   9  22   0        0.21       22.20     12.76 o 
   1  23   0      263.76      263.55      8.47 o 
   2  23   0       96.40      105.18      8.36 o 
   3  23   0       56.37       57.91     10.55 o 
   4  23   0       18.57       14.57      9.15 o 
   5  23   0      108.83      113.62     19.46 o 
   6  23   0        4.62       -9.17      9.17 o 
   7  23   0       19.15       27.81     11.48 o 
   8  23   0        4.40       26.59     12.16 o 
   0  24   0      255.55      273.94     12.78 o 
   1  24   0       50.95       55.82      5.45 o 
   2  24   0      143.25      151.52      9.17 o 
   3  24   0        2.69       -3.84      8.19 o 
   4  24   0       88.41       82.40     11.77 o 
   5  24   0       16.25       14.35     10.11 o 
   6  24   0       41.78       40.10     11.55 o 
   7  24   0        0.04       16.76     10.95 o 
   8  24   0       47.55       39.10     14.79 o 
   1  25   0      554.37      597.53     16.86 o 
   2  25   0      689.86      645.36     18.00 o 
   3  25   0       35.43       58.01     11.53 o 
   4  25   0      220.15      226.11     16.34 o 
   5  25   0      336.03      356.78     26.02 o 
   6  25   0       14.11       11.87     10.44 o 
   7  25   0        5.59       12.79     11.33 o 
   8  25   0       28.80       49.63     13.82 o 
   0  26   0      291.39      293.75     38.83 o 
   1  26   0      740.69      740.48     19.86 o 
   2  26   0        1.48        2.51      8.84 o 
   3  26   0      285.56      248.13     21.56 o 
   4  26   0       91.16       94.79     12.77 o 
   5  26   0        5.69        5.83     10.15 o 
   6  26   0        4.51        6.23     10.24 o 
   7  26   0       48.51       56.82     13.71 o 
   8  26   0       15.79       30.11     44.20 o 
   1  27   0      179.05      163.67     17.74 o 
   2  27   0      145.51      178.20     20.81 o 
   3  27   0      562.53      520.29     21.62 o 
   4  27   0      289.14      277.22     18.16 o 
   5  27   0      116.59      112.01     18.01 o 
   6  27   0        2.87       21.71     11.38 o 
   7  27   0        2.05      -14.28     14.28 o 
   0  28   0     1114.35     1125.72     53.46 o 
   1  28   0       58.06       56.15     11.47 o 
   2  28   0        2.05        3.16     12.25 o 
   3  28   0      197.29      160.76     19.66 o 
   4  28   0       19.99        0.31     24.94 o 
   5  28   0        0.48      -10.60     13.34 o 
   6  28   0      110.24       77.82     17.85 o 
   7  28   0        0.07       17.09     36.74 o 
   1  29   0       58.87       66.68     13.89 o 
   2  29   0      394.93      361.57     31.81 o 
   3  29   0       59.31       64.53     15.71 o 
   4  29   0        5.75        6.28     13.92 o 
   5  29   0       13.72       10.66     14.21 o 
   6  29   0        6.73        4.21     15.14 o 
   7  29   0        0.84        4.07     21.80 o 
   0  30   0        2.82       20.21     13.59 o 
   1  30   0        3.08        3.83      9.52 o 
   2  30   0       17.76       -0.37     12.66 o 
   3  30   0       31.02       23.05     13.77 o 
   4  30   0        3.42       -9.54     14.78 o 
   5  30   0       21.35       14.56     19.26 o 
   6  30   0        9.84       13.76     30.02 o 
   1  31   0       20.24       20.44     10.18 o 
   2  31   0        0.60       -0.02     12.71 o 
   3  31   0        2.09       -2.51     12.85 o 
   4  31   0       39.24       50.92     16.43 o 
   5  31   0        1.77      -12.97     12.97 o 
   6  31   0      127.62      142.38     32.56 o 
   0  32   0        7.17        0.07     12.75 o 
   1  32   0        0.94       -4.55      8.72 o 
   2  32   0        1.86       -0.61     20.61 o 
   3  32   0        0.05      -10.32     12.99 o 
   4  32   0       10.96       -1.55     13.65 o 
   5  32   0       16.41        8.56     15.40 o 
   1  33   0        0.00       -1.17      8.98 o 
   2  33   0        3.46      -11.19     11.19 o 
   3  33   0        6.74       -3.58     13.55 o 
   4  33   0       15.21        8.08     15.00 o 
   5  33   0        3.72      -13.52     15.21 o 
   0  34   0        2.04      -11.15     12.60 o 
   1  34   0       88.18      106.85     16.46 o 
   2  34   0        4.14       10.11     12.98 o 
   3  34   0        0.48      -12.94     12.94 o 
   4  34   0        9.34       -2.14     17.66 o 
   1  35   0        2.76      -20.90     20.90 o 
   2  35   0        0.76      -12.48     12.48 o 
   3  35   0        2.97       -8.25     12.97 o 
   4  35   0       28.88        4.48     14.22 o 
   0  36   0       86.85      121.91     21.13 o 
   1  36   0        0.10       -3.61     13.15 o 
   2  36   0       27.48       34.56     14.60 o 
   3  36   0       31.35       22.92     14.93 o 
   1  37   0       15.26       11.32     18.17 o 
 -11   0   1       44.76       30.30     15.07 o 
  -9   0   1      385.19      362.60     48.24 o 
  -7   0   1      114.46      105.89     10.43 o 
  -5   0   1      296.75      370.76     12.58 o 
  -3   0   1     1288.12     1227.30     15.71 o 
   1   0   1      202.66      210.26      5.02 o 
   3   0   1     3076.05     3248.63     36.61 o 
   5   0   1     1509.98     1532.52     37.64 o 
   7   0   1      108.97       92.89     18.22 o 
   9   0   1        0.02       -9.87      9.87 o 
  11   0   1        0.01      -18.22     19.41 o 
 -11   1   1       40.43       35.71     11.37 o 
 -10   1   1       42.90       43.85     10.36 o 
  -9   1   1        9.49        5.26      8.33 o 
  -8   1   1      404.10      342.25     16.45 o 
  -7   1   1     1626.39     1557.67     27.58 o 
  -6   1   1      405.04      369.13     10.66 o 
  -5   1   1       26.44       30.15      3.34 o 
  -4   1   1     1351.63     1546.79     14.86 o 
  -3   1   1     3399.64     3592.32     27.06 o 
  -2   1   1     7439.32     7105.54     60.64 o 
   1   1   1     2568.14     2516.77     38.94 o 
   2   1   1    10089.57    10031.20     91.55 o 
   3   1   1       23.96       20.00      2.23 o 
   4   1   1     1897.43     1799.13     16.15 o 
   5   1   1       16.64       10.42      3.39 o 
   6   1   1        0.01        3.87      5.62 o 
   7   1   1       77.64       60.92     11.83 o 
   8   1   1       91.39       78.61     22.55 o 
   9   1   1       17.93       23.20      9.79 o 
  10   1   1       43.75       53.30     10.55 o 
 -11   2   1        1.07        1.83     15.95 o 
 -10   2   1      414.41      394.30     19.75 o 
  -9   2   1       30.83       17.73      8.48 o 
  -8   2   1      650.84      625.62     17.17 o 
  -7   2   1        3.77       10.49      7.32 o 
  -6   2   1        2.39        5.81      4.54 o 
  -5   2   1     6577.34     6793.45     61.25 o 
  -4   2   1       55.48       44.40      2.67 o 
  -3   2   1      414.05      386.18      5.28 o 
  -2   2   1     6735.12     6519.11     53.29 o 
   2   2   1     5563.29     5594.07     48.89 o 
   3   2   1     3938.93     3751.60     32.62 o 
   4   2   1       22.41       21.15      3.27 o 
   5   2   1      132.97      139.73      5.93 o 
   6   2   1      246.86      262.23     10.24 o 
   7   2   1      760.65      702.57     22.89 o 
   8   2   1        0.15        6.18      8.54 o 
   9   2   1      119.76      107.06     12.95 o 
  10   2   1        2.19       -0.69      8.46 o 
 -11   3   1       71.47       73.96     13.32 o 
 -10   3   1       24.76       29.98     10.03 o 
  -9   3   1       44.28       44.10      8.22 o 
  -8   3   1       65.31       58.59      8.89 o 
  -7   3   1      181.00      179.06     12.44 o 
  -6   3   1      778.29      800.46     18.59 o 
  -5   3   1      369.39      372.16      7.29 o 
  -4   3   1      179.82      162.30      4.16 o 
  -3   3   1     4375.44     4368.94     35.58 o 
  -1   3   1      122.73      105.82      2.92 o 
   1   3   1      176.34      169.85      4.53 o 
   2   3   1     1411.09     1472.01     17.87 o 
   3   3   1     3296.18     3070.03     28.76 o 
   4   3   1      119.29       97.26      4.52 o 
   5   3   1      941.69      900.12     19.43 o 
   6   3   1      520.49      456.45     13.70 o 
   7   3   1      416.84      396.06     12.23 o 
   8   3   1       55.20       57.09      7.82 o 
   9   3   1        7.31       14.46     14.68 o 
  10   3   1        2.34        0.77     10.13 o 
 -11   4   1       19.50       29.50     11.23 o 
 -10   4   1       21.59       30.31     10.06 o 
  -9   4   1      212.68      186.93     11.68 o 
  -8   4   1       44.56       45.76      8.50 o 
  -7   4   1       12.99       20.37      5.06 o 
  -6   4   1       94.72       88.80      5.76 o 
  -5   4   1       29.14       22.62      3.07 o 
  -4   4   1     2215.02     2170.73     20.67 o 
  -3   4   1       51.70       59.72      2.55 o 
  -2   4   1     7389.29     7420.84     60.50 o 
  -1   4   1      507.59      513.71      8.84 o 
   0   4   1    14492.66    13919.61    250.13 o 
   1   4   1     8126.42     8059.97     93.76 o 
   2   4   1     6664.52     6364.81     62.07 o 
   3   4   1      730.96      770.23      9.75 o 
   4   4   1     1710.47     1882.85     22.40 o 
   5   4   1     1594.57     1654.38     21.27 o 
   6   4   1      125.06      122.47      7.37 o 
   7   4   1      290.26      263.48     10.64 o 
   8   4   1      457.54      426.93     14.66 o 
   9   4   1        7.44        3.89      8.87 o 
  10   4   1       24.96       30.08     11.91 o 
 -11   5   1       24.58       54.18     12.10 o 
 -10   5   1      105.94      123.17     12.89 o 
  -9   5   1       22.63       15.17      8.49 o 
  -8   5   1        1.59        4.92      7.55 o 
  -7   5   1      182.62      175.58      8.20 o 
  -6   5   1      137.05      135.34      6.74 o 
  -5   5   1      114.05      124.70      5.51 o 
  -4   5   1     1534.22     1479.24     18.42 o 
  -3   5   1     1425.88     1400.09     13.68 o 
  -2   5   1      389.88      377.74      5.81 o 
  -1   5   1    12838.05    12125.84    123.04 o 
   1   5   1     1013.69      996.73     14.87 o 
   2   5   1      340.34      366.64      5.59 o 
   3   5   1     6807.28     6899.26     64.75 o 
   4   5   1     2235.74     2209.99     24.27 o 
   5   5   1       22.16       22.65      3.89 o 
   6   5   1     1074.87     1029.07     18.10 o 
   7   5   1       10.98       14.72      5.69 o 
   8   5   1        8.25       16.67      6.72 o 
   9   5   1       22.76       44.99      9.81 o 
  10   5   1      157.89      162.45     20.90 o 
 -11   6   1       38.68       25.56     11.14 o 
 -10   6   1       35.09       38.52     14.19 o 
  -9   6   1      137.42      125.18     11.74 o 
  -8   6   1        2.28       13.47      5.96 o 
  -7   6   1       54.22       55.36      6.05 o 
  -6   6   1      280.90      294.02      7.87 o 
  -5   6   1     1816.52     1876.20     20.16 o 
  -4   6   1       70.83       68.83      3.84 o 
  -3   6   1      942.40     1056.72     17.88 o 
  -2   6   1     2734.66     2612.79     22.01 o 
  -1   6   1     8014.97     7738.69     64.61 o 
   0   6   1     1002.77     1004.23      9.46 o 
   1   6   1    32910.20    29867.98    780.45 o 
   2   6   1       51.45       47.59      3.58 o 
   4   6   1      164.86      219.55      6.35 o 
   5   6   1       68.87       75.60      4.95 o 
   6   6   1        7.32        2.93      4.50 o 
   7   6   1      944.69      967.92     18.68 o 
   8   6   1        1.96       -2.04      6.19 o 
   9   6   1      373.16      387.41     15.52 o 
  10   6   1       17.32       17.05     11.24 o 
 -11   7   1        0.43       10.96     10.75 o 
 -10   7   1       70.99       96.72     26.60 o 
  -9   7   1       15.59        8.12      9.14 o 
  -8   7   1       43.58       51.16     10.04 o 
  -7   7   1      168.57      179.34      9.70 o 
  -6   7   1       34.05       41.51      4.16 o 
  -5   7   1      125.05      142.39      5.53 o 
  -4   7   1     2702.90     2752.90     28.94 o 
  -3   7   1       68.57       59.87      3.12 o 
  -2   7   1      431.55      441.46      6.95 o 
  -1   7   1     2270.46     2166.38     19.67 o 
   0   7   1     6127.47     6044.21     51.53 o 
   1   7   1      919.97      978.28     11.52 o 
   2   7   1     5836.99     6065.19     56.23 o 
   3   7   1      520.55      501.04     14.62 o 
   4   7   1      288.55      280.12      7.44 o 
   5   7   1       23.25       19.04      3.88 o 
   6   7   1       93.76       85.59      6.30 o 
   7   7   1     1098.07     1100.76     22.35 o 
   8   7   1       75.16       79.13      8.84 o 
   9   7   1       16.98       11.82      8.68 o 
  10   7   1       16.89       39.55     10.45 o 
 -11   8   1       92.98      146.34     15.05 o 
 -10   8   1        5.99       19.72     11.50 o 
  -9   8   1      141.87      148.73     12.60 o 
  -8   8   1       62.46       55.98      9.19 o 
  -7   8   1      149.48      142.42      6.86 o 
  -6   8   1       42.19       43.58      3.88 o 
  -5   8   1      637.87      638.95     11.16 o 
  -4   8   1        0.09       -2.53      2.75 o 
  -3   8   1     3415.14     3509.43     30.90 o 
  -2   8   1     2280.60     2426.10     22.78 o 
  -1   8   1      224.69      187.14      4.11 o 
   0   8   1     8628.32     8602.77     72.75 o 
   1   8   1     6722.47     6730.09     61.71 o 
   2   8   1      876.43      963.88     11.21 o 
   3   8   1      179.60      207.89      6.95 o 
   4   8   1     1345.57     1282.16     18.83 o 
   5   8   1      323.44      324.99      8.47 o 
   6   8   1      330.42      342.57     10.31 o 
   7   8   1      117.09       90.81      8.60 o 
   8   8   1      142.06      147.10     10.33 o 
   9   8   1       85.78      108.53     12.98 o 
  10   8   1       28.08       50.64     11.40 o 
 -11   9   1       90.41      106.86     18.49 o 
 -10   9   1       11.27       24.91     12.03 o 
  -9   9   1       47.79       42.69      9.87 o 
  -8   9   1       66.98       69.76      8.50 o 
  -7   9   1      524.04      493.72     12.90 o 
  -6   9   1     1703.63     1638.80     18.97 o 
  -5   9   1      867.92      807.18     11.96 o 
  -4   9   1      262.76      284.76      8.10 o 
  -3   9   1     1116.56     1110.98     13.22 o 
  -2   9   1      719.96      734.30     13.24 o 
  -1   9   1      265.40      290.63      5.00 o 
   0   9   1       84.26       66.02      2.81 o 
   1   9   1     1054.44     1169.87     13.31 o 
   2   9   1     2272.75     2289.60     26.32 o 
   3   9   1       72.12       93.42      5.17 o 
   4   9   1      131.47      151.42      6.86 o 
   5   9   1        4.98        3.19      5.06 o 
   6   9   1      145.16      143.44     10.24 o 
   7   9   1      164.27      162.41     10.12 o 
   8   9   1       24.43       37.20      7.57 o 
   9   9   1        1.93       13.41     10.04 o 
  10   9   1        0.08       -1.23     11.18 o 
 -11  10   1       13.28       57.42     15.48 o 
 -10  10   1      197.43      188.70     15.82 o 
  -9  10   1        2.01       -3.34      8.66 o 
  -8  10   1     1437.08     1390.75     26.34 o 
  -7  10   1      131.20      147.28      6.90 o 
  -6  10   1       88.79       91.88      6.39 o 
  -5  10   1       30.52       25.48      3.73 o 
  -4  10   1     1098.15     1081.96     15.11 o 
  -3  10   1      117.59      105.09      4.63 o 
  -2  10   1     8806.72     9113.07     77.65 o 
  -1  10   1      116.49      127.50      4.07 o 
   0  10   1      719.46      732.33      8.90 o 
   1  10   1       87.72       66.89      4.22 o 
   2  10   1     1175.18     1153.21     13.91 o 
   3  10   1     4109.56     4430.21     49.44 o 
   5  10   1        0.01        1.41      4.27 o 
   6  10   1       77.39       82.12      7.23 o 
   7  10   1       22.08       24.56      6.68 o 
   8  10   1       32.65       38.26      8.52 o 
   9  10   1       25.23       16.96     10.36 o 
  10  10   1        2.96       18.79     10.52 o 
 -10  11   1       53.86       64.84     11.82 o 
  -9  11   1      401.85      409.72     35.48 o 
  -8  11   1      652.49      643.77     25.49 o 
  -7  11   1        1.86        0.96      5.27 o 
  -6  11   1      368.51      360.70     10.84 o 
  -5  11   1     1148.98     1183.52     17.07 o 
  -4  11   1      163.03      162.95      5.98 o 
  -3  11   1      160.18      206.68     11.77 o 
  -2  11   1     1430.64     1451.34     16.01 o 
  -1  11   1     1078.48     1235.60     12.91 o 
   0  11   1     1435.11     1441.75     12.98 o 
   1  11   1     1006.31      968.52     14.51 o 
   2  11   1     1604.48     1782.46     24.73 o 
   3  11   1     2545.10     2601.08     31.05 o 
   4  11   1      174.31      171.82      7.81 o 
   5  11   1     1680.27     1660.93     24.60 o 
   6  11   1     1480.64     1427.85     27.56 o 
   7  11   1      314.62      283.79     13.91 o 
   8  11   1       78.18       68.67     10.16 o 
   9  11   1        2.21       10.79      9.02 o 
  10  11   1        3.12       -0.62     10.04 o 
 -10  12   1       37.29       43.82     11.38 o 
  -9  12   1      385.42      408.89     19.10 o 
  -8  12   1       12.62       26.10      6.99 o 
  -7  12   1      615.71      590.48     14.87 o 
  -6  12   1       28.18       33.82      5.53 o 
  -5  12   1      196.71      204.92      7.28 o 
  -4  12   1      134.02      176.70      7.12 o 
  -3  12   1      104.17      123.97      5.78 o 
  -2  12   1      235.38      275.15      6.35 o 
  -1  12   1       57.49       59.10      3.00 o 
   0  12   1      381.00      453.39      5.81 o 
   1  12   1      161.29      175.91      6.32 o 
   2  12   1        8.11       -0.18      3.29 o 
   3  12   1      128.74      155.52      7.01 o 
   4  12   1      803.09      881.05     16.36 o 
   5  12   1      276.32      284.37     10.06 o 
   6  12   1        9.57       15.88      6.93 o 
   7  12   1       73.22       71.79      8.39 o 
   8  12   1      523.83      544.34     17.36 o 
   9  12   1        0.50       23.27      9.76 o 
  10  12   1        5.96        6.87     10.37 o 
 -10  13   1        0.52       -5.45     10.04 o 
  -9  13   1       46.62       40.19     10.65 o 
  -8  13   1       35.39       40.48      7.75 o 
  -7  13   1      230.39      207.94     23.80 o 
  -6  13   1       33.24       28.97      4.48 o 
  -5  13   1      249.31      231.35     11.82 o 
  -4  13   1     1972.48     1945.52     25.94 o 
  -3  13   1      178.45      216.80      9.26 o 
  -2  13   1     4217.48     4805.50     48.54 o 
  -1  13   1       20.54       18.89      2.57 o 
   0  13   1      596.69      611.92      7.45 o 
   1  13   1      286.93      265.64      6.87 o 
   3  13   1      837.50      873.60     18.57 o 
   4  13   1     1523.25     1346.80     21.72 o 
   5  13   1     1320.22     1323.93     23.17 o 
   6  13   1       88.20       84.46      8.18 o 
   7  13   1        0.02       -2.58      6.45 o 
   8  13   1       54.90       49.19      8.28 o 
   9  13   1       26.04       50.12     10.77 o 
  10  13   1      248.45      272.53     23.75 o 
 -10  14   1       14.37        5.31     10.38 o 
  -9  14   1       85.94       94.42     12.33 o 
  -8  14   1       48.22       68.20      8.50 o 
  -7  14   1      580.97      547.47     19.28 o 
  -6  14   1      624.95      556.71     15.78 o 
  -5  14   1     1232.30     1200.65     19.57 o 
  -4  14   1       15.10        9.48      6.13 o 
  -3  14   1       88.88      124.34      7.07 o 
  -2  14   1        5.89        8.60      2.77 o 
  -1  14   1     1280.78     1294.10     14.90 o 
   0  14   1     1292.93     1339.07     13.96 o 
   1  14   1     6510.71     6374.36     68.52 o 
   2  14   1        0.01        0.81      3.71 o 
   3  14   1     1782.82     1623.78     24.91 o 
   4  14   1       69.51       65.96      7.98 o 
   5  14   1      752.83      713.11     15.83 o 
   6  14   1        0.28        5.37      6.72 o 
   7  14   1     1451.25     1344.55     26.63 o 
   8  14   1        1.50        6.26      7.10 o 
   9  14   1      127.79      160.10     16.21 o 
  10  14   1       10.52       36.55     11.65 o 
 -10  15   1      123.23      175.45     15.91 o 
  -9  15   1        5.50       17.81      9.87 o 
  -8  15   1      309.73      307.41     13.89 o 
  -7  15   1        4.01       18.64      8.81 o 
  -6  15   1      310.13      311.96     12.80 o 
  -5  15   1       41.77       53.48      5.25 o 
  -4  15   1      963.88      947.89     27.76 o 
  -3  15   1      302.15      371.63     10.07 o 
  -2  15   1        0.50        2.40      2.67 o 
  -1  15   1       70.83       62.25      3.92 o 
   0  15   1      564.22      564.94      8.15 o 
   1  15   1     1774.89     1912.85     23.91 o 
   2  15   1       57.52       51.18      5.54 o 
   3  15   1      143.29      134.32      7.46 o 
   4  15   1     1284.23     1221.78     25.54 o 
   5  15   1      416.13      434.59     21.83 o 
   6  15   1        5.71        5.13      7.56 o 
   7  15   1       61.52       63.99      8.78 o 
   8  15   1       15.21       29.49      7.77 o 
   9  15   1      143.71      153.59     26.86 o 
  10  15   1        0.62        1.98     10.86 o 
 -10  16   1        0.13       -1.99     10.37 o 
  -9  16   1      107.48      125.66     13.68 o 
  -8  16   1       98.09       92.82      9.52 o 
  -7  16   1        4.85        7.33      8.41 o 
  -6  16   1      752.68      683.52     27.98 o 
  -5  16   1      221.45      212.43      8.16 o 
  -4  16   1      233.05      212.90     10.37 o 
  -3  16   1      358.82      304.21      9.87 o 
  -2  16   1       91.70      102.83      7.74 o 
  -1  16   1     1726.23     1769.52     21.01 o 
   0  16   1      171.11      177.62      4.82 o 
   1  16   1       80.10       62.33      5.23 o 
   2  16   1     2059.79     2053.49     32.72 o 
   3  16   1      321.72      317.82     10.66 o 
   4  16   1        5.71        0.40      7.08 o 
   5  16   1      234.33      233.64     13.48 o 
   6  16   1      468.86      449.25     17.69 o 
   7  16   1        9.37       -1.71      8.37 o 
   8  16   1      275.15      273.18     19.88 o 
   9  16   1        5.70        3.93      9.59 o 
 -10  17   1        3.73        3.33     11.01 o 
  -9  17   1       26.59       28.92     10.61 o 
  -8  17   1      193.12      189.11     12.04 o 
  -7  17   1      323.27      283.66     16.27 o 
  -6  17   1      681.16      670.98     36.08 o 
  -5  17   1     1767.46     1743.54     31.47 o 
  -4  17   1       53.07       38.97      8.59 o 
  -3  17   1     2144.64     2133.59     32.22 o 
  -2  17   1       53.09       54.45      4.78 o 
  -1  17   1      833.49      917.53     14.38 o 
   0  17   1     2206.25     2290.68     23.76 o 
   1  17   1      223.89      232.47      7.10 o 
   2  17   1      113.01      127.11      8.02 o 
   3  17   1      314.82      295.58     11.73 o 
   4  17   1      131.32      133.69     10.79 o 
   5  17   1       17.09       17.64      8.30 o 
   6  17   1      794.62      711.50     30.82 o 
   7  17   1       59.14       48.65     10.22 o 
   8  17   1       16.51       18.80      8.03 o 
   9  17   1       13.55       20.56     10.48 o 
 -10  18   1       52.36       53.96     18.96 o 
  -9  18   1        2.08       -7.66      9.39 o 
  -8  18   1      160.87      194.80     15.15 o 
  -7  18   1       60.09       53.26     16.21 o 
  -6  18   1       39.15       51.59     10.69 o 
  -5  18   1       58.92       71.41      7.89 o 
  -4  18   1      229.31      240.32      8.50 o 
  -3  18   1       54.32       53.42      5.46 o 
  -2  18   1     1427.33     1449.51     24.89 o 
  -1  18   1      305.56      339.16      9.24 o 
   1  18   1      255.07      237.50      9.46 o 
   2  18   1      188.69      191.36     11.94 o 
   3  18   1      122.42      122.51      8.79 o 
   4  18   1      177.65      154.44     11.62 o 
   5  18   1        0.38       -7.49      7.49 o 
   6  18   1      462.42      442.85     20.61 o 
   7  18   1        2.95       18.12      9.16 o 
   8  18   1        1.54       -9.52      9.52 o 
   9  18   1       16.13       21.72     10.88 o 
  -9  19   1        0.82        5.55     13.80 o 
  -8  19   1      167.02      175.52     27.71 o 
  -7  19   1       11.87       16.27     10.25 o 
  -6  19   1      342.93      323.31     18.97 o 
  -5  19   1        4.85       11.55      6.03 o 
  -4  19   1      124.78      132.56      6.92 o 
  -3  19   1       46.03       42.10      5.18 o 
  -2  19   1      187.50      184.70     13.02 o 
  -1  19   1      143.50      157.78      7.17 o 
   0  19   1      156.44      134.72      5.44 o 
   1  19   1      918.08      997.11     15.97 o 
   2  19   1        3.97       -0.89      5.34 o 
   3  19   1      135.70      139.08      9.60 o 
   4  19   1       81.30       67.55     11.14 o 
   5  19   1      113.48       99.66     10.91 o 
   6  19   1      503.23      493.78     19.28 o 
   7  19   1        9.18        5.32      9.06 o 
   8  19   1       54.65       51.42      9.37 o 
   9  19   1       38.63       43.35     12.03 o 
  -9  20   1       89.65      120.82     16.02 o 
  -8  20   1        2.37        7.59     10.67 o 
  -7  20   1        2.81        7.89     10.06 o 
  -6  20   1       95.45       81.62     12.50 o 
  -5  20   1      356.71      311.54     20.56 o 
  -4  20   1      164.16      152.61      6.85 o 
  -3  20   1        0.10        0.42      4.01 o 
  -2  20   1       68.76       61.42      6.35 o 
  -1  20   1      332.86      320.09      9.75 o 
   0  20   1      745.13      709.12     15.66 o 
   1  20   1        6.03       15.98      5.31 o 
   2  20   1      297.28      304.94     12.64 o 
   3  20   1      472.22      486.84     15.61 o 
   4  20   1      568.49      510.74     20.54 o 
   5  20   1      240.70      221.19     13.75 o 
   6  20   1       40.81       39.49      9.59 o 
   7  20   1       49.79       32.03     10.07 o 
   8  20   1      292.55      349.36     17.01 o 
   9  20   1        1.28        6.57     12.20 o 
  -9  21   1        4.22       10.66     12.46 o 
  -8  21   1        5.97       21.22     11.39 o 
  -7  21   1        6.40       15.28     11.68 o 
  -6  21   1        0.87        3.88      9.99 o 
  -5  21   1        0.06       -2.28     10.23 o 
  -4  21   1      773.99      740.55     17.33 o 
  -3  21   1       36.07       25.63      8.94 o 
  -2  21   1      848.73      804.46     45.45 o 
  -1  21   1       21.34       28.61      4.84 o 
   0  21   1       32.43       45.20      6.02 o 
   1  21   1       28.26       19.01      5.14 o 
   2  21   1     1099.62     1058.03     33.50 o 
   3  21   1      236.39      255.95     12.81 o 
   4  21   1      400.74      382.74     18.88 o 
   5  21   1      163.33      183.58     14.68 o 
   6  21   1       53.27       61.98     14.10 o 
   7  21   1       33.44       21.15      9.70 o 
   8  21   1        2.21       10.45      8.52 o 
   9  21   1       22.95       11.86     11.45 o 
  -9  22   1       26.17       65.20     14.50 o 
  -8  22   1       20.36       19.39     11.57 o 
  -7  22   1      101.13      115.20     14.27 o 
  -6  22   1        4.26        3.40      9.44 o 
  -5  22   1      530.95      512.44     21.46 o 
  -4  22   1        0.11        3.04      9.01 o 
  -3  22   1      546.23      546.49     12.88 o 
  -2  22   1       36.64       58.30      7.42 o 
  -1  22   1     1009.51     1012.41     21.19 o 
   0  22   1        0.01       -1.24      5.17 o 
   1  22   1     1553.06     1549.52     26.62 o 
   2  22   1       96.60      105.47      9.37 o 
   3  22   1      766.07      736.54     23.63 o 
   4  22   1      229.94      194.64     14.71 o 
   5  22   1      177.32      156.84     14.43 o 
   6  22   1        2.03        6.97      9.75 o 
   7  22   1      152.58      205.34     19.96 o 
   8  22   1        2.90       11.41     10.65 o 
  -9  23   1        0.03       15.00     15.52 o 
  -8  23   1       60.09       80.05     14.20 o 
  -7  23   1        7.56        6.33     10.19 o 
  -6  23   1      109.83       95.23     20.54 o 
  -5  23   1       37.24       26.89     10.50 o 
  -4  23   1      208.53      206.25     26.51 o 
  -3  23   1     1654.92     1531.34     25.14 o 
  -2  23   1        0.41       -5.53      5.68 o 
  -1  23   1     2693.21     2638.40     41.71 o 
   0  23   1       31.44       34.49      6.28 o 
   1  23   1        3.88       16.20      5.53 o 
   2  23   1      393.70      425.33     18.42 o 
   3  23   1       96.54      105.87     12.20 o 
   4  23   1      212.06      211.96     15.53 o 
   5  23   1       96.85       95.21     12.63 o 
   6  23   1       49.94       65.18     13.81 o 
   7  23   1       78.63      105.75     14.79 o 
   8  23   1        0.15       24.67     12.29 o 
  -8  24   1       18.82       22.32     14.80 o 
  -7  24   1       12.34       -3.09     11.38 o 
  -6  24   1       29.54       16.82     10.86 o 
  -5  24   1      171.46      132.67     13.86 o 
  -4  24   1      190.45      164.40     14.00 o 
  -3  24   1       43.71       38.16     11.42 o 
  -2  24   1       41.09       33.32      6.47 o 
  -1  24   1      322.76      385.69     10.55 o 
   0  24   1       17.41       13.61      5.91 o 
   1  24   1      181.88      179.37     10.41 o 
   2  24   1      573.36      562.98     20.80 o 
   3  24   1       31.43       14.40      8.95 o 
   4  24   1        0.06       -8.69      8.69 o 
   5  24   1       39.67       23.23     10.52 o 
   6  24   1       76.35       88.28     13.16 o 
   7  24   1        1.58        8.40     11.44 o 
   8  24   1       66.52       90.30     15.33 o 
  -8  25   1        0.05       15.89     15.72 o 
  -7  25   1       15.25       18.30     14.37 o 
  -6  25   1      262.94      265.75     34.23 o 
  -5  25   1       93.04       73.68     12.71 o 
  -4  25   1        0.07       10.07      9.26 o 
  -3  25   1      331.31      290.02     11.52 o 
  -2  25   1      203.63      220.21     11.32 o 
  -1  25   1       69.72       77.49      6.12 o 
   0  25   1       61.63       57.32      7.16 o 
   1  25   1      266.64      255.37     12.22 o 
   2  25   1       46.58       40.48     10.17 o 
   3  25   1      129.38      142.97     13.50 o 
   4  25   1        0.36       -1.93      9.96 o 
   5  25   1       31.04       20.55     10.82 o 
   6  25   1      132.44      121.10     14.81 o 
   7  25   1        2.19       -7.97     10.92 o 
   8  25   1       23.22       57.39     18.17 o 
  -8  26   1       78.28      119.45     55.26 o 
  -7  26   1       39.25       38.83     16.11 o 
  -6  26   1        1.00       16.15     14.16 o 
  -5  26   1       46.66       36.76     15.35 o 
  -4  26   1        1.99       -5.13      8.39 o 
  -3  26   1        1.43        1.61      8.39 o 
  -2  26   1      523.21      491.04     39.87 o 
  -1  26   1        7.02        7.88      6.57 o 
   0  26   1       28.23       27.01      7.40 o 
   1  26   1      106.04      116.01     11.51 o 
   2  26   1      333.10      313.50     17.49 o 
   3  26   1       57.25       69.24     13.22 o 
   4  26   1      131.31      133.93     14.60 o 
   5  26   1        0.22       -0.94      9.45 o 
   6  26   1        2.81       -0.21     15.79 o 
   7  26   1       64.90       91.77     14.80 o 
  -8  27   1       75.77       80.94     26.28 o 
  -7  27   1       11.99        0.44     15.26 o 
  -6  27   1      224.74      222.04     35.84 o 
  -5  27   1      204.62      151.54     65.56 o 
  -4  27   1      137.50      130.64     19.14 o 
  -3  27   1       69.26       82.62     16.83 o 
  -2  27   1       63.84       71.21     12.91 o 
  -1  27   1      191.01      160.17     14.30 o 
   0  27   1      395.44      363.82     15.33 o 
   1  27   1        8.08        6.24      7.03 o 
   2  27   1      129.72      122.33     12.91 o 
   3  27   1       89.21      102.94     20.60 o 
   4  27   1        1.12        2.18      9.48 o 
   5  27   1        1.21        4.53      9.91 o 
   6  27   1       25.51       26.16     12.08 o 
   7  27   1       11.09       19.50     12.72 o 
  -7  28   1       20.89       39.17     20.46 o 
  -6  28   1        0.82      -12.20     16.28 o 
  -5  28   1       15.69       -6.29     20.41 o 
  -4  28   1       70.62       51.30     13.64 o 
  -3  28   1       57.26       59.01     22.00 o 
  -2  28   1        6.94      -18.11     26.58 o 
  -1  28   1       53.75       76.84     19.52 o 
   0  28   1       32.64       56.16     11.06 o 
   1  28   1       12.10        5.98      7.76 o 
   2  28   1       41.00       48.94     10.41 o 
   3  28   1        4.13        2.38     13.24 o 
   4  28   1        1.87       -4.54      9.50 o 
   5  28   1       28.84       15.38     10.77 o 
   6  28   1       64.36       56.01     14.04 o 
   7  28   1        4.89       12.24     24.79 o 
  -7  29   1       95.92      139.29     22.15 o 
  -6  29   1       21.31       21.56     16.35 o 
  -5  29   1       50.96       27.34     12.92 o 
  -4  29   1       58.79       75.38     14.82 o 
  -3  29   1       28.23       16.24     12.72 o 
  -2  29   1      100.38       97.71     14.73 o 
  -1  29   1      191.79      173.78     15.82 o 
   0  29   1        0.25       12.07      9.85 o 
   1  29   1      134.68      108.62     13.48 o 
   2  29   1        7.23       -3.91     12.03 o 
   3  29   1        0.08        5.23     12.48 o 
   4  29   1      185.71      188.05     28.37 o 
   5  29   1        6.66       -2.56     14.28 o 
   6  29   1        0.03       13.61     15.57 o 
  -6  30   1        4.75       -2.84     15.13 o 
  -5  30   1      165.44      148.18     21.29 o 
  -4  30   1        3.34       -0.65     11.61 o 
  -3  30   1       21.39        4.33     11.13 o 
  -2  30   1       90.09       62.64     13.58 o 
  -1  30   1       59.85       80.81     15.86 o 
   0  30   1       20.85       17.36     13.93 o 
   1  30   1      140.19      129.25     14.54 o 
   2  30   1       41.90       30.18     16.13 o 
   3  30   1        1.46       16.23     12.62 o 
   4  30   1        0.07       13.08     14.07 o 
   5  30   1        5.44        7.96     14.24 o 
   6  30   1       10.90       -9.85     16.28 o 
  -6  31   1       15.96       22.56     17.35 o 
  -5  31   1       65.78       78.56     38.08 o 
  -4  31   1        4.91       -0.58     11.29 o 
  -3  31   1      104.67      106.50     19.89 o 
  -2  31   1       40.65       53.56     13.25 o 
  -1  31   1       95.75       91.58     13.40 o 
   0  31   1      115.35      136.05     14.90 o 
   1  31   1       92.89       96.72     17.36 o 
   2  31   1       91.88       87.18     24.34 o 
   3  31   1       15.40        2.50     13.05 o 
   4  31   1       83.58       80.26     18.08 o 
   5  31   1       41.22       44.13     17.15 o 
   6  31   1       20.43       48.95     18.37 o 
  -6  32   1       23.04       16.15     46.00 o 
  -5  32   1        7.44      -14.50     14.80 o 
  -4  32   1       36.33       18.62     13.01 o 
  -3  32   1        1.36       -9.57     11.25 o 
  -2  32   1        7.64        9.12     11.93 o 
  -1  32   1       26.28       47.50     16.41 o 
   0  32   1      107.23      135.29     26.89 o 
   1  32   1        0.11       -8.42     12.20 o 
   2  32   1       86.91      110.97     18.37 o 
   3  32   1        0.68       -2.33     13.84 o 
   4  32   1        0.49       -2.43     18.82 o 
   5  32   1       13.62       11.90     15.47 o 
  -5  33   1        7.80       21.60     25.54 o 
  -4  33   1       32.34        1.74     21.60 o 
  -3  33   1       40.59       44.96     13.64 o 
  -2  33   1       88.94       72.70     14.85 o 
  -1  33   1        0.01       -9.18      9.18 o 
   0  33   1        7.79        9.15     10.01 o 
   1  33   1       16.09       23.39     14.58 o 
   2  33   1       27.35       17.57     28.08 o 
   3  33   1       53.08       56.24     17.14 o 
   4  33   1       31.11       33.85     16.15 o 
   5  33   1        8.95       11.17     24.34 o 
  -4  34   1       18.40       26.26     14.12 o 
  -3  34   1        5.87       -6.59     12.11 o 
  -2  34   1       28.43       31.33     13.50 o 
  -1  34   1        0.23      -10.24     10.24 o 
   0  34   1       20.66       38.01     11.99 o 
   1  34   1      168.78      145.24     20.84 o 
   2  34   1        7.77       -6.92     13.07 o 
   3  34   1      127.53      134.73     20.92 o 
   4  34   1        1.12      -13.42     13.42 o 
  -4  35   1       47.81       58.75     15.97 o 
  -3  35   1        1.70        6.16     13.90 o 
  -2  35   1        7.52       20.16     13.29 o 
  -1  35   1       39.28       25.30     18.52 o 
   0  35   1        0.03        2.36     13.96 o 
   1  35   1        3.54       16.63     15.83 o 
   2  35   1        1.03      -10.19     13.87 o 
   3  35   1       16.96        8.87     15.49 o 
  -3  36   1       72.94      111.89     18.14 o 
  -2  36   1       24.20        8.39     13.57 o 
  -1  36   1       15.09        7.43     21.90 o 
   0  36   1        2.94       -2.61     10.17 o 
   1  36   1       47.46       30.80     35.99 o 
   2  36   1        1.60       -8.43     28.97 o 
  -2  37   1        0.50        5.38     19.71 o 
  -1  37   1       26.93       13.67     13.87 o 
   0  37   1       22.99       27.81     16.68 o 
   1  37   1       57.09       48.16     15.90 o 
 -10   0   2        0.77       -7.36     12.11 o 
  -8   0   2      123.29      115.76     15.52 o 
  -6   0   2      837.25      838.09     18.75 o 
  -4   0   2    12254.64    12370.05    144.53 o 
  -2   0   2     1801.48     1701.70     18.58 o 
   0   0   2      540.66      587.01     14.57 o 
   2   0   2        0.30        6.40      2.65 o 
   4   0   2      979.63     1012.01     21.91 o 
   6   0   2      239.60      236.96     15.89 o 
   8   0   2      552.89      465.64     32.85 o 
  10   0   2       89.83       65.64     35.09 o 
 -11   1   2        6.22        7.27     10.11 o 
 -10   1   2       73.04       59.21     11.11 o 
  -9   1   2       42.75       35.50      9.39 o 
  -8   1   2      340.04      301.25     12.40 o 
  -7   1   2       13.72       10.25      6.00 o 
  -6   1   2       30.67       43.27      4.32 o 
  -5   1   2      498.19      517.78      8.43 o 
  -4   1   2       14.58       14.55      2.14 o 
  -3   1   2      228.14      260.21      5.41 o 
  -1   1   2     1075.22     1131.67     11.05 o 
   0   1   2     5492.47     5355.35     80.76 o 
   1   1   2     4388.57     4502.05     50.48 o 
   2   1   2      301.23      329.55      5.66 o 
   3   1   2     7552.34     8086.61     75.91 o 
   4   1   2     1321.20     1381.67     19.40 o 
   5   1   2      620.61      601.86     12.38 o 
   6   1   2      589.66      532.77     29.57 o 
   7   1   2      130.01      127.26     11.42 o 
   8   1   2      265.11      264.99     19.75 o 
   9   1   2       19.64       22.80     23.15 o 
  10   1   2        4.22       22.54      9.73 o 
 -11   2   2       27.62        6.10     10.11 o 
 -10   2   2      136.18      168.77     14.56 o 
  -9   2   2        0.00        0.89      8.14 o 
  -8   2   2       28.34       18.65      6.79 o 
  -7   2   2       73.05       80.91      7.32 o 
  -6   2   2      115.08      103.22      6.22 o 
  -5   2   2      163.26      167.91      4.66 o 
  -4   2   2        1.54        2.84      2.21 o 
  -3   2   2     4963.27     4925.96     40.01 o 
  -2   2   2     1740.46     1567.56     13.30 o 
  -1   2   2     8068.35     7925.90     67.18 o 
   0   2   2    13421.02    12848.45    168.43 o 
   1   2   2      493.93      518.46      8.63 o 
   2   2   2      924.79      987.39     13.26 o 
   4   2   2      207.65      256.22      6.09 o 
   5   2   2        0.19       -2.12      2.61 o 
   6   2   2      679.17      697.11     21.36 o 
   7   2   2        0.76       -3.50     10.79 o 
   8   2   2        3.23        6.84     14.49 o 
   9   2   2       27.15       26.90     10.30 o 
  10   2   2       18.67        6.00     10.81 o 
 -11   3   2       53.21       60.21     12.04 o 
 -10   3   2       23.67       29.26     12.98 o 
  -9   3   2       44.71       52.22      8.17 o 
  -8   3   2       62.62       64.01      7.93 o 
  -7   3   2        1.17        8.72      5.98 o 
  -6   3   2      119.13      126.00      6.60 o 
  -5   3   2     1451.92     1468.75     19.52 o 
  -4   3   2      257.60      225.50      6.58 o 
  -3   3   2      734.92      816.54      9.89 o 
  -2   3   2     4328.20     4368.58     34.99 o 
  -1   3   2     8190.17     8258.54     80.70 o 
   0   3   2     5012.01     5038.19     59.51 o 
   1   3   2     5539.81     5090.49     61.16 o 
   2   3   2     3154.04     3185.36     33.68 o 
   3   3   2     6235.95     6277.27     59.00 o 
   4   3   2      257.20      195.26      5.77 o 
   5   3   2        9.67       13.69      4.51 o 
   6   3   2      384.19      358.83     12.01 o 
   7   3   2      883.61      825.40     20.77 o 
   8   3   2        0.38       -1.26      6.94 o 
   9   3   2      127.76      143.88     14.40 o 
  10   3   2       59.71       97.06     14.55 o 
 -11   4   2       39.51       46.29     15.60 o 
 -10   4   2        8.01       35.33     10.06 o 
  -9   4   2      742.56      734.35     20.36 o 
  -8   4   2       43.59       55.09      7.85 o 
  -7   4   2     3284.24     3176.81     41.03 o 
  -6   4   2        7.52        5.82      5.54 o 
  -5   4   2        4.70       -2.39      2.39 o 
  -4   4   2      213.54      233.22      7.19 o 
  -3   4   2     2907.84     2896.93     26.23 o 
  -2   4   2     7247.91     7418.76     57.94 o 
  -1   4   2    17191.04    16704.49    305.42 o 
   0   4   2     4059.45     4111.27     49.40 o 
   1   4   2     1261.01     1091.20     18.47 o 
   2   4   2     2518.60     2707.77     34.64 o 
   3   4   2       28.59       25.14      2.99 o 
   4   4   2        4.16       16.17      3.81 o 
   5   4   2     2209.37     2214.55     29.30 o 
   6   4   2      186.15      194.78     11.69 o 
   7   4   2     1008.81      932.41     22.20 o 
   8   4   2        0.08        0.95      7.01 o 
   9   4   2       28.50       32.22     10.50 o 
  10   4   2        0.03       12.84     10.83 o 
 -11   5   2       57.70       51.44     12.02 o 
 -10   5   2      271.91      270.58     17.14 o 
  -9   5   2       13.23       22.50      7.60 o 
  -8   5   2      320.38      264.15     12.66 o 
  -7   5   2      986.92     1012.75     18.42 o 
  -6   5   2      178.58      182.18      6.52 o 
  -5   5   2     1005.77      903.40     14.34 o 
  -4   5   2      169.09      196.79      6.30 o 
  -2   5   2     8172.45     7910.41     61.80 o 
  -1   5   2     3946.20     3991.09     35.01 o 
   0   5   2     4718.25     5090.85     47.33 o 
   1   5   2     9909.70     9630.52    111.64 o 
   2   5   2      602.28      463.78      9.59 o 
   3   5   2     1170.97     1100.25     15.31 o 
   4   5   2      108.14       84.35      5.02 o 
   5   5   2     1098.61     1046.79     17.46 o 
   6   5   2       13.03        7.29      5.52 o 
   7   5   2       27.71       28.62      8.14 o 
   8   5   2        1.39       -1.95      6.30 o 
   9   5   2      162.69      152.57     14.05 o 
  10   5   2       37.01       32.92     12.48 o 
 -11   6   2       21.72        7.30     10.52 o 
 -10   6   2      172.05      154.75     14.15 o 
  -9   6   2       50.22       54.68     13.41 o 
  -8   6   2     1913.22     1908.16     38.34 o 
  -7   6   2      213.42      204.19     10.82 o 
  -6   6   2      751.42      703.51     12.30 o 
  -5   6   2      249.84      242.39      9.33 o 
  -4   6   2     1768.38     1938.14     23.78 o 
  -3   6   2       13.18       13.71      2.03 o 
  -2   6   2     4020.81     3975.60     33.80 o 
  -1   6   2     1225.50     1203.47     12.22 o 
   0   6   2     9105.39     8951.60     81.64 o 
   1   6   2     1143.68     1228.97     18.23 o 
   2   6   2       61.22       78.93      4.76 o 
   3   6   2     4591.21     4856.94     65.77 o 
   4   6   2       38.59       26.72      3.85 o 
   5   6   2      109.80      111.48      6.24 o 
   6   6   2     1047.15      999.81     20.40 o 
   7   6   2        2.84        6.17      6.19 o 
   8   6   2        3.96       10.27      6.67 o 
   9   6   2        0.86       -6.90      6.90 o 
  10   6   2        3.67       12.93     11.25 o 
 -11   7   2       88.54       91.82     13.44 o 
 -10   7   2      248.28      260.71     16.79 o 
  -9   7   2      151.23      146.71     11.30 o 
  -8   7   2      582.33      574.24     19.02 o 
  -7   7   2       97.69      113.28      7.19 o 
  -6   7   2      137.04      136.56      6.17 o 
  -5   7   2      334.46      321.56     12.53 o 
  -4   7   2       51.32       38.13      4.28 o 
  -3   7   2      379.50      331.39      5.93 o 
  -2   7   2      215.20      211.08      4.61 o 
  -1   7   2      151.30      143.57      3.58 o 
   0   7   2      185.42      208.47      4.65 o 
   1   7   2      963.41      842.36     11.36 o 
   2   7   2     2150.15     2315.02     31.22 o 
   3   7   2        1.66       -3.21      3.21 o 
   4   7   2      322.98      272.19      7.51 o 
   5   7   2      423.57      401.43     10.12 o 
   6   7   2       10.92        8.13      5.57 o 
   7   7   2      241.62      222.89     11.40 o 
   8   7   2      125.68      130.36     10.22 o 
   9   7   2       13.14       15.36      7.69 o 
  10   7   2       19.49       23.94     12.10 o 
 -11   8   2        0.93      -10.13     10.13 o 
 -10   8   2        6.51        2.70      8.72 o 
  -9   8   2       83.13       94.04     13.43 o 
  -8   8   2       83.87       68.55      7.20 o 
  -7   8   2       65.28       66.97      5.69 o 
  -6   8   2       33.64       39.97      4.48 o 
  -5   8   2      534.35      501.52     17.21 o 
  -4   8   2      621.97      629.47     11.47 o 
  -3   8   2      366.21      394.99      6.96 o 
  -2   8   2      570.35      615.12      7.46 o 
  -1   8   2     5447.33     5473.95     47.64 o 
   0   8   2     2131.24     2279.82     20.72 o 
   1   8   2      684.78      628.23      9.42 o 
   2   8   2     1992.43     2029.35     31.53 o 
   3   8   2      126.11      116.60      5.09 o 
   4   8   2      482.26      482.28     10.48 o 
   5   8   2      366.25      373.36      9.81 o 
   6   8   2        5.33       11.78      5.43 o 
   7   8   2        0.24        9.98      6.19 o 
   8   8   2       80.45       84.89     11.80 o 
   9   8   2       39.38       35.83      8.45 o 
  10   8   2      101.35      110.65     15.36 o 
 -11   9   2        7.88       19.81     11.06 o 
 -10   9   2        6.63       -1.65      8.93 o 
  -9   9   2       11.27        4.70      8.51 o 
  -8   9   2        4.64        8.32      5.71 o 
  -7   9   2      183.26      183.16      8.93 o 
  -6   9   2      179.38      167.28     13.87 o 
  -5   9   2      105.28       93.01      6.59 o 
  -4   9   2      154.25      168.68      7.20 o 
  -3   9   2     1224.24     1321.14     15.57 o 
  -2   9   2      149.51      159.91      3.98 o 
  -1   9   2        9.61        6.53      2.08 o 
   0   9   2      160.44      181.78      4.26 o 
   1   9   2     1404.37     1360.81     18.87 o 
   2   9   2      940.55     1063.79     33.27 o 
   3   9   2     2715.37     2925.21     31.63 o 
   4   9   2      393.56      381.68      9.64 o 
   5   9   2     1131.10     1106.69     17.24 o 
   6   9   2      478.51      451.52     12.73 o 
   7   9   2      266.89      276.52     12.75 o 
   8   9   2        4.25        5.86      6.76 o 
   9   9   2       92.30      104.42     10.28 o 
  10   9   2       20.86       15.44     10.60 o 
 -11  10   2        0.54        6.14     10.65 o 
 -10  10   2        5.13       -5.40     11.40 o 
  -9  10   2       33.85       35.25      9.69 o 
  -8  10   2       16.22       14.91      6.08 o 
  -7  10   2      280.27      271.56      8.58 o 
  -6  10   2       30.80       35.10      5.25 o 
  -5  10   2      742.29      736.70     13.22 o 
  -4  10   2      191.12      205.60      6.57 o 
  -3  10   2     2374.51     2576.71     26.95 o 
  -2  10   2     1390.55     1368.82     14.80 o 
  -1  10   2      669.93      670.37      8.61 o 
   0  10   2     2442.88     2438.56     21.55 o 
   1  10   2      286.46      358.62     12.36 o 
   2  10   2      166.63      129.68      7.56 o 
   3  10   2      322.31      320.87      7.15 o 
   4  10   2      295.88      336.40     11.61 o 
   5  10   2      375.90      377.90     12.00 o 
   6  10   2       83.76      102.60      7.70 o 
   7  10   2      233.89      211.65     11.65 o 
   8  10   2       20.33       17.75      7.28 o 
   9  10   2      186.70      217.27     15.58 o 
  10  10   2       70.28       52.05     14.72 o 
 -11  11   2      116.34      132.34     15.04 o 
 -10  11   2      139.79      160.43     14.52 o 
  -9  11   2        0.29        4.02      8.58 o 
  -8  11   2       24.88       35.01      6.61 o 
  -7  11   2      240.20      228.57      8.72 o 
  -6  11   2      407.14      420.64     11.11 o 
  -5  11   2     1158.42     1162.33     17.50 o 
  -4  11   2     1332.15     1233.54     17.42 o 
  -3  11   2      347.14      397.43      9.87 o 
  -2  11   2      155.74      186.42      4.92 o 
  -1  11   2       44.17       40.14      2.78 o 
   0  11   2      223.47      240.79      4.56 o 
   1  11   2     2032.73     2035.90     25.18 o 
   2  11   2     1925.82     1967.96     25.93 o 
   3  11   2     2180.10     2231.71     26.94 o 
   4  11   2     1555.33     1553.86     25.73 o 
   5  11   2      119.18      117.75      7.99 o 
   6  11   2      232.12      211.84      9.82 o 
   7  11   2      582.65      570.00     18.95 o 
   8  11   2       96.77       87.57      9.28 o 
   9  11   2       16.34       20.26      9.84 o 
  10  11   2       14.85       19.33     10.85 o 
 -11  12   2       48.37       66.61     31.66 o 
 -10  12   2        1.25       20.70     10.38 o 
  -9  12   2       82.22       89.10     11.68 o 
  -8  12   2       14.58       13.52      6.49 o 
  -7  12   2     1276.45     1262.03     20.04 o 
  -6  12   2      304.67      264.84     14.06 o 
  -5  12   2      639.12      675.72     11.47 o 
  -4  12   2       25.75       17.54      4.47 o 
  -3  12   2      148.54      149.61      5.65 o 
  -2  12   2      135.73      150.85      4.79 o 
  -1  12   2      548.00      505.36      8.16 o 
   0  12   2        4.73       16.15      4.18 o 
   1  12   2      585.22      613.21     10.07 o 
   2  12   2     4458.34     4613.09     56.26 o 
   3  12   2       32.72       22.06      3.79 o 
   4  12   2        5.10        6.11      4.10 o 
   5  12   2      455.50      448.82     12.95 o 
   6  12   2        9.20        4.81      5.42 o 
   7  12   2       81.51       83.51      8.96 o 
   8  12   2        7.59       15.44      7.30 o 
   9  12   2        0.26        0.82      8.85 o 
  10  12   2       58.20       49.92     12.14 o 
 -10  13   2      195.38      239.00     17.31 o 
  -9  13   2        1.44       -1.30      8.60 o 
  -8  13   2      149.47      131.55      9.75 o 
  -7  13   2     1272.83     1318.98     22.48 o 
  -6  13   2       91.71      119.53      7.10 o 
  -5  13   2     2053.57     2010.35     24.78 o 
  -4  13   2       33.99       28.84      4.71 o 
  -3  13   2     3036.92     3144.49     34.28 o 
  -2  13   2      213.62      268.75      6.64 o 
  -1  13   2      235.95      286.65      6.86 o 
   0  13   2       59.07       65.46      3.70 o 
   1  13   2     4544.44     4496.62     50.71 o 
   2  13   2       68.63       66.47      4.41 o 
   3  13   2      265.63      234.61      7.99 o 
   4  13   2       96.09       97.81      5.99 o 
   5  13   2      703.96      670.34     24.24 o 
   6  13   2       28.42       38.92      7.40 o 
   7  13   2      144.95      126.09     14.39 o 
   8  13   2       40.09       49.36      8.68 o 
   9  13   2       14.61       14.33      9.81 o 
 -10  14   2      204.68      195.85     16.26 o 
  -9  14   2        0.85        6.05      9.04 o 
  -8  14   2      314.05      309.39     16.86 o 
  -7  14   2      134.12      141.40     11.90 o 
  -6  14   2     2793.70     2749.95     35.66 o 
  -5  14   2      160.79      168.09      9.27 o 
  -4  14   2      738.53      733.34     14.41 o 
  -3  14   2     1314.78     1367.44     19.37 o 
  -2  14   2     1626.78     1614.56     21.37 o 
  -1  14   2        1.79       -2.38      3.71 o 
   0  14   2      278.29      307.32      7.35 o 
   1  14   2      654.54      587.14     12.46 o 
   2  14   2        4.43       10.09      4.52 o 
   3  14   2      162.42      163.10      7.23 o 
   4  14   2      113.82      108.00      8.96 o 
   5  14   2      130.87      123.68      7.79 o 
   6  14   2     1098.01     1041.86     25.07 o 
   7  14   2       36.13       34.36      7.81 o 
   8  14   2        2.21       17.49      7.49 o 
   9  14   2       16.08       17.87     10.04 o 
 -10  15   2        0.92       -6.39      9.90 o 
  -9  15   2       88.55       83.51     13.93 o 
  -8  15   2        0.37       -2.85      6.39 o 
  -7  15   2      775.99      744.45     19.05 o 
  -6  15   2      404.51      394.91     10.70 o 
  -5  15   2     1455.21     1445.89     21.68 o 
  -4  15   2      993.55      965.28     17.20 o 
  -3  15   2       17.96       20.25      6.60 o 
  -2  15   2      269.88      309.78      8.19 o 
  -1  15   2      343.58      405.99      9.17 o 
   0  15   2      374.10      418.64      8.35 o 
   1  15   2     1159.88     1223.36     20.98 o 
   2  15   2      270.74      275.43      8.97 o 
   3  15   2      632.42      618.24     13.60 o 
   4  15   2      897.35      823.77     16.97 o 
   5  15   2      117.64      129.94      9.02 o 
   6  15   2      238.43      238.85     14.19 o 
   7  15   2        2.76       10.42      7.04 o 
   8  15   2      155.97      182.42     12.46 o 
   9  15   2       19.87       33.93     10.63 o 
 -10  16   2        0.37        5.12     10.61 o 
  -9  16   2       39.28       39.81     14.36 o 
  -8  16   2       44.02       28.45     11.03 o 
  -7  16   2      175.98      171.61     13.23 o 
  -6  16   2       92.14       94.22      6.47 o 
  -5  16   2       88.61       98.25      6.74 o 
  -4  16   2        0.22        0.63      4.66 o 
  -3  16   2      402.05      401.98     10.65 o 
  -2  16   2       47.12       53.46      4.40 o 
  -1  16   2     3760.76     3865.12     41.64 o 
   0  16   2       15.29       16.00      3.61 o 
   1  16   2     2595.15     2453.04     37.08 o 
   2  16   2      987.93     1068.36     18.52 o 
   3  16   2       68.10       72.55      8.78 o 
   4  16   2     1017.45     1007.65     19.59 o 
   5  16   2      224.43      206.79     13.45 o 
   6  16   2       34.08       22.48      8.49 o 
   7  16   2      120.94      107.16     10.02 o 
   8  16   2      205.13      229.07     15.29 o 
   9  16   2        1.14        0.72      9.79 o 
 -10  17   2        0.47       18.72     13.96 o 
  -9  17   2       14.79        7.23     15.82 o 
  -8  17   2       16.20       46.30     20.84 o 
  -7  17   2       49.61       68.79      9.13 o 
  -6  17   2      127.89      138.92      7.28 o 
  -5  17   2      437.13      439.60     11.50 o 
  -4  17   2      346.91      337.62     10.36 o 
  -3  17   2      115.03      119.18      8.57 o 
  -2  17   2       11.56        8.49      3.49 o 
  -1  17   2        8.46       12.28      3.94 o 
   0  17   2        0.02       -3.29      3.29 o 
   1  17   2      812.80      786.85     21.31 o 
   2  17   2        3.67        2.50      4.67 o 
   3  17   2      213.47      179.36      8.69 o 
   4  17   2      660.71      581.83     16.85 o 
   5  17   2       81.91       83.50      9.67 o 
   6  17   2       20.70       23.85      8.58 o 
   7  17   2      292.88      294.13     16.60 o 
   8  17   2        0.49       -1.33      7.29 o 
   9  17   2        6.22       23.63     11.24 o 
 -10  18   2        2.47       19.94     12.70 o 
  -9  18   2        6.92        6.10     11.15 o 
  -8  18   2       10.71       14.16     14.33 o 
  -7  18   2       35.13       28.52      8.12 o 
  -6  18   2        7.54        3.01      8.45 o 
  -5  18   2       54.33       48.49      5.87 o 
  -4  18   2        8.15        3.06      5.03 o 
  -3  18   2       17.06       18.02      4.80 o 
  -2  18   2        8.88       17.75      4.05 o 
  -1  18   2       48.44       63.48      5.25 o 
   0  18   2       39.76       40.63      4.90 o 
   1  18   2      221.64      214.09      8.92 o 
   2  18   2        0.05       -1.65      4.84 o 
   3  18   2      747.54      723.81     16.12 o 
   4  18   2       73.55       56.37      7.26 o 
   5  18   2      141.94      147.58     11.83 o 
   6  18   2       23.90       18.79      8.69 o 
   7  18   2       65.82       77.24     10.90 o 
   8  18   2        1.05       -0.21      7.63 o 
   9  18   2      267.63      287.95     26.68 o 
 -10  19   2       64.20       81.93     18.90 o 
  -9  19   2        2.25        7.51     11.50 o 
  -8  19   2       37.34       36.44     14.08 o 
  -7  19   2       33.63       43.60     11.83 o 
  -6  19   2       87.27       99.57      8.08 o 
  -5  19   2      358.47      371.31     10.86 o 
  -4  19   2      156.91      143.44      8.08 o 
  -3  19   2       15.05       12.79      4.77 o 
  -2  19   2       31.56       36.74      5.98 o 
  -1  19   2      646.78      620.71     12.70 o 
   0  19   2      383.95      382.33     12.38 o 
   1  19   2     1801.16     1782.89     27.30 o 
   2  19   2       25.31       28.84      6.21 o 
   3  19   2       21.31       15.90      6.30 o 
   4  19   2       36.84       32.96      8.55 o 
   5  19   2      104.95       92.39     10.41 o 
   6  19   2       90.20       92.58     11.34 o 
   7  19   2       22.70       27.73      9.62 o 
   8  19   2        0.61       -7.87      8.05 o 
   9  19   2       21.74       51.34     12.89 o 
  -9  20   2       11.86       21.08     12.12 o 
  -8  20   2        8.08       16.81     13.28 o 
  -7  20   2      138.27      138.95     19.87 o 
  -6  20   2       16.62       11.39      6.25 o 
  -5  20   2       23.82       21.61      5.24 o 
  -4  20   2       43.68       29.30      5.77 o 
  -3  20   2       13.90       18.17      5.49 o 
  -2  20   2       35.69       44.06      6.18 o 
  -1  20   2      361.12      364.32     10.32 o 
   0  20   2        0.98        4.39      4.20 o 
   1  20   2      670.95      630.07     14.95 o 
   2  20   2     1734.16     1745.82     31.06 o 
   3  20   2       77.23       94.79      8.82 o 
   4  20   2      215.76      195.51     12.63 o 
   5  20   2       31.23       22.29      8.73 o 
   6  20   2       26.76       23.49     10.73 o 
   7  20   2       89.99      111.54     12.49 o 
   8  20   2       23.36       18.64      8.89 o 
  -9  21   2       16.84       20.78     15.86 o 
  -8  21   2        2.53       15.58     11.17 o 
  -7  21   2       77.95       78.20     13.01 o 
  -6  21   2      138.76      137.53     10.49 o 
  -5  21   2      563.57      555.14     15.04 o 
  -4  21   2       59.74       74.86      6.60 o 
  -3  21   2      880.52      849.46     17.38 o 
  -2  21   2      210.44      219.75      8.35 o 
  -1  21   2      349.80      373.84     12.12 o 
   0  21   2      996.79      958.72     16.61 o 
   1  21   2     2363.22     2200.53     48.82 o 
   2  21   2     2805.52     2666.84     52.23 o 
   3  21   2      310.95      280.71     15.98 o 
   4  21   2       45.96       30.29      9.46 o 
   5  21   2       29.87       25.31      8.92 o 
   6  21   2        9.92       19.55      9.21 o 
   7  21   2        0.64        4.66      9.00 o 
   8  21   2       27.36       33.44     15.32 o 
  -9  22   2       16.74       12.62     29.42 o 
  -8  22   2      176.52      172.96     22.40 o 
  -7  22   2       35.86       37.16     11.44 o 
  -6  22   2      269.77      285.00     27.40 o 
  -5  22   2       42.33       36.95      6.89 o 
  -4  22   2       26.93       36.38      5.69 o 
  -3  22   2        4.91        9.13      5.33 o 
  -2  22   2      388.60      400.27     11.56 o 
  -1  22   2      239.17      225.83     10.37 o 
   0  22   2      418.28      428.64     11.44 o 
   1  22   2       84.87       97.52     11.21 o 
   2  22   2        1.06       13.58      6.67 o 
   3  22   2        4.73        2.31      9.45 o 
   4  22   2      865.14      783.29     33.90 o 
   5  22   2       83.71       83.16     11.93 o 
   6  22   2      375.71      367.76     18.83 o 
   7  22   2        1.69       -2.71     15.35 o 
   8  22   2       35.64       45.19     10.39 o 
  -9  23   2        0.01       -2.51     27.18 o 
  -8  23   2        1.57        8.68     14.13 o 
  -7  23   2      104.29      110.84     14.33 o 
  -6  23   2      220.67      201.68     16.51 o 
  -5  23   2      192.24      215.65     10.78 o 
  -4  23   2     1421.79     1377.09     26.37 o 
  -3  23   2       91.64       99.51      7.02 o 
  -2  23   2      789.01      762.76     15.66 o 
  -1  23   2       67.87       64.93      7.43 o 
   0  23   2       10.87       12.07     10.11 o 
   1  23   2     1475.60     1498.87     32.93 o 
   2  23   2      776.23      772.26     24.01 o 
   3  23   2       25.96       37.74     10.46 o 
   4  23   2      136.57      138.47     13.44 o 
   5  23   2      105.71       98.46     13.02 o 
   6  23   2       13.36       17.65      9.96 o 
   7  23   2        0.22       -1.36      9.60 o 
   8  23   2       23.88       25.18     11.95 o 
  -8  24   2       26.05       28.42     16.25 o 
  -7  24   2      103.50      106.85     18.65 o 
  -6  24   2        1.25       -6.13     17.92 o 
  -5  24   2       50.60       43.10      9.40 o 
  -4  24   2      204.36      226.92     11.46 o 
  -3  24   2        0.13        3.90      5.53 o 
  -2  24   2      128.17      151.10     10.43 o 
  -1  24   2     1540.40     1524.33     32.13 o 
   0  24   2       45.92       45.42      6.69 o 
   1  24   2      606.33      636.80     40.27 o 
   2  24   2      118.65      101.33     11.68 o 
   3  24   2       11.33       25.06      9.73 o 
   4  24   2        5.44       11.02      9.49 o 
   5  24   2      251.91      254.37     17.77 o 
   6  24   2        1.95       -0.35      9.97 o 
   7  24   2       97.22      113.73     15.65 o 
   8  24   2        2.92       32.51     13.27 o 
  -8  25   2        5.93        1.99     14.86 o 
  -7  25   2       40.30       31.64     16.27 o 
  -6  25   2        0.60       18.25     14.74 o 
  -5  25   2      543.47      466.75     22.78 o 
  -4  25   2      110.57      105.12     10.22 o 
  -3  25   2       52.44       71.97      9.34 o 
  -2  25   2      509.86      510.56     16.48 o 
  -1  25   2      298.69      287.60     12.12 o 
   0  25   2      469.64      434.85     13.42 o 
   1  25   2      381.46      374.76     17.79 o 
   2  25   2       12.94       24.99      9.17 o 
   3  25   2        2.65        0.54      8.87 o 
   4  25   2        2.90       -2.45      9.33 o 
   5  25   2       11.67       18.22     10.60 o 
   6  25   2       16.09       19.74     13.52 o 
   7  25   2      115.70      130.24     16.48 o 
  -8  26   2        2.31       -4.22     37.63 o 
  -7  26   2       10.53       -2.58     21.50 o 
  -6  26   2        4.57        2.26     13.82 o 
  -5  26   2       27.88       16.99     14.00 o 
  -4  26   2       50.55       30.36     12.01 o 
  -3  26   2       74.22       72.66      9.77 o 
  -2  26   2       92.48       76.58     10.31 o 
  -1  26   2       26.31       29.13      7.71 o 
   0  26   2      117.48      143.18     13.41 o 
   1  26   2       44.00       34.56      9.01 o 
   2  26   2       12.58        7.73      9.64 o 
   3  26   2        4.12       15.88      9.59 o 
   4  26   2        0.22       -8.72      8.72 o 
   5  26   2       57.09       68.07     13.30 o 
   6  26   2        0.53       -4.61     10.55 o 
   7  26   2       12.26       21.06     18.76 o 
  -8  27   2        3.80        3.88     15.84 o 
  -7  27   2       21.85        8.42     26.73 o 
  -6  27   2       10.57       12.62     14.62 o 
  -5  27   2        0.10       -9.02     10.92 o 
  -4  27   2       17.46       24.79     12.13 o 
  -3  27   2      152.50      114.77     11.02 o 
  -2  27   2       21.07       19.64     12.67 o 
  -1  27   2      352.94      342.31     15.08 o 
   0  27   2      139.38      146.33     11.81 o 
   1  27   2        4.89        9.72      8.67 o 
   2  27   2       47.65       50.56     10.91 o 
   3  27   2       94.92       94.99     12.53 o 
   4  27   2        8.64       17.61     10.58 o 
   5  27   2       22.67       29.58     11.35 o 
   6  27   2        8.63       10.53     14.71 o 
   7  27   2       31.40       47.29     13.52 o 
  -7  28   2        0.70      -15.55     31.21 o 
  -6  28   2       30.40       12.66     15.64 o 
  -5  28   2        1.85       -2.19     10.99 o 
  -4  28   2       46.22       37.45     12.01 o 
  -3  28   2      316.94      271.37     22.46 o 
  -2  28   2       17.26        7.42     11.40 o 
  -1  28   2      203.30      184.46     22.21 o 
   0  28   2      245.46      236.87     16.12 o 
   1  28   2       23.85       23.88      9.45 o 
   2  28   2      212.79      263.34     28.14 o 
   3  28   2        0.03       -6.68     17.55 o 
   4  28   2       86.36       84.58     13.46 o 
   5  28   2       20.97       55.15     12.37 o 
   6  28   2        0.75        8.89     14.38 o 
  -7  29   2       30.72       31.83     18.06 o 
  -6  29   2        0.33       -7.72     14.92 o 
  -5  29   2       55.42       47.26     17.29 o 
  -4  29   2       14.57       51.04     13.10 o 
  -3  29   2       16.36       -2.63     22.10 o 
  -2  29   2       12.06       -0.90     12.09 o 
  -1  29   2        1.78       18.07      9.65 o 
   0  29   2        0.20       16.83      9.35 o 
   1  29   2        0.28        2.38      8.70 o 
   2  29   2       41.50       66.53     11.87 o 
   3  29   2       14.97       10.05      9.99 o 
   4  29   2        3.79       11.56     10.13 o 
   5  29   2        9.31        7.54     11.15 o 
   6  29   2        0.90        3.73     11.65 o 
  -7  30   2        5.89       -3.67     16.06 o 
  -6  30   2      146.57      106.77     21.02 o 
  -5  30   2       12.01      -13.84     13.84 o 
  -4  30   2       19.70       18.66     12.04 o 
  -3  30   2        2.80      -15.53     15.53 o 
  -2  30   2      246.31      236.87     25.24 o 
  -1  30   2       43.17       44.01     10.94 o 
   0  30   2      116.04      165.91     15.66 o 
   1  30   2       24.82        5.40     12.37 o 
   2  30   2       98.80       72.55     19.26 o 
   3  30   2       13.16       -1.84      9.83 o 
   4  30   2       44.85       54.60     25.15 o 
   5  30   2       10.36        6.28     25.84 o 
   6  30   2       57.55       70.62     19.09 o 
  -6  31   2      171.43      181.62     24.31 o 
  -5  31   2       82.45       93.61     19.45 o 
  -4  31   2      119.61      121.56     19.64 o 
  -3  31   2       48.04       36.60     14.93 o 
  -2  31   2      126.35      124.37     30.61 o 
  -1  31   2       24.62       35.07     10.70 o 
   0  31   2       27.42       27.58     10.68 o 
   1  31   2      128.69      148.36     19.17 o 
   2  31   2      117.09      112.83     17.58 o 
   3  31   2      122.08       90.52     17.11 o 
   4  31   2        3.55       10.77     20.16 o 
   5  31   2        0.38        2.45     15.28 o 
  -6  32   2        1.35        2.60     28.08 o 
  -5  32   2       18.05        9.73     16.08 o 
  -4  32   2        1.16       -8.28     19.62 o 
  -3  32   2       50.33       48.83     13.80 o 
  -2  32   2        0.04        3.26     12.25 o 
  -1  32   2      206.46      241.75     26.71 o 
   0  32   2       34.91       30.48     14.29 o 
   1  32   2      126.53      125.13     18.59 o 
   2  32   2       70.13       88.01     17.17 o 
   3  32   2        0.00       -4.34     13.05 o 
   4  32   2       16.46        7.33     15.07 o 
   5  32   2        4.66       -4.93     14.67 o 
  -5  33   2      399.93      453.19     53.91 o 
  -4  33   2       90.15      102.19     16.31 o 
  -3  33   2       57.76       59.64     14.56 o 
  -2  33   2        2.06       15.98     31.81 o 
  -1  33   2        7.34        8.74      9.69 o 
   0  33   2        0.13        1.68     10.46 o 
   1  33   2      144.12      134.47     25.84 o 
   2  33   2        0.01        2.33     13.78 o 
   3  33   2        6.54       15.25     14.27 o 
   4  33   2        7.15       12.78     25.39 o 
  -4  34   2       17.96        5.10     13.45 o 
  -3  34   2        0.62       -7.31     12.39 o 
  -2  34   2       45.13       59.88     20.46 o 
  -1  34   2       46.74       56.99     33.36 o 
   0  34   2      126.19      123.45     15.61 o 
   1  34   2        0.99       -4.46     13.34 o 
   2  34   2       15.54       12.37     13.75 o 
   3  34   2        9.04       13.02     26.43 o 
   4  34   2        5.42        7.09     14.41 o 
  -4  35   2        8.41       -3.43     15.88 o 
  -3  35   2       10.04       24.24     13.41 o 
  -2  35   2        4.42        0.19     12.87 o 
  -1  35   2        4.83       18.40     11.55 o 
   0  35   2       18.09        3.64     10.80 o 
   1  35   2        0.61       16.06     14.20 o 
   2  35   2        0.01        6.06     13.85 o 
   3  35   2        8.94        5.73     14.85 o 
  -3  36   2        0.08        3.07     12.73 o 
  -2  36   2        4.56        4.35     13.82 o 
  -1  36   2        5.80       14.49     11.58 o 
   0  36   2        4.50       43.00     25.06 o 
   1  36   2       22.98       18.27     15.79 o 
   2  36   2       52.46       75.73     26.13 o 
  -1  37   2       11.61       -2.16     13.52 o 
   0  37   2        5.81      -10.96     14.08 o 
 -11   0   3        0.59      -12.20     14.04 o 
  -9   0   3      308.72      294.78     22.91 o 
  -7   0   3     1847.54     1790.85     32.16 o 
  -5   0   3     6261.96     6185.75     85.16 o 
  -3   0   3     8793.62     9244.33     97.46 o 
  -1   0   3     7253.07     7547.33    111.63 o 
   1   0   3     6859.21     6663.68    104.21 o 
   3   0   3     1104.34     1313.55     36.81 o 
   5   0   3     1381.75     1407.60     36.40 o 
   7   0   3     2472.75     2432.34    106.18 o 
   9   0   3      361.00      405.91     36.14 o 
 -11   1   3       65.29       65.68     12.89 o 
 -10   1   3      257.95      252.32     16.31 o 
  -9   1   3      301.10      304.08     16.27 o 
  -8   1   3      335.27      340.67     11.61 o 
  -7   1   3     1205.84     1134.98     16.48 o 
  -6   1   3       83.35       96.29      5.01 o 
  -5   1   3      220.27      222.96      6.20 o 
  -4   1   3      775.81      825.48     11.48 o 
  -3   1   3     2747.17     2796.32     24.19 o 
  -1   1   3     7266.54     7216.96     65.71 o 
   0   1   3     4300.33     4370.40     60.00 o 
   1   1   3       25.86       21.40      3.74 o 
   2   1   3     4184.20     4246.93     48.60 o 
   3   1   3     2346.98     2467.57     32.97 o 
   4   1   3     1106.42     1023.58     17.36 o 
   5   1   3     1359.05     1344.53     22.66 o 
   6   1   3     1013.88      957.30     26.81 o 
   7   1   3      152.57      136.97     11.99 o 
   8   1   3      163.77      184.10     32.56 o 
   9   1   3       18.63       27.93     12.35 o 
  10   1   3       95.92      114.85     15.10 o 
 -11   2   3      116.72      116.93     14.26 o 
 -10   2   3        2.21       -8.73      8.73 o 
  -9   2   3        4.23       -0.26     11.30 o 
  -8   2   3       10.82        5.57      5.66 o 
  -7   2   3      268.90      263.68     10.00 o 
  -6   2   3      154.68      146.75      7.05 o 
  -5   2   3      337.77      377.75      8.73 o 
  -4   2   3     1833.01     1767.42     18.37 o 
  -3   2   3     1798.92     2051.41     19.59 o 
  -2   2   3     5293.26     5288.58     40.12 o 
  -1   2   3    20497.86    20937.43    310.61 o 
   0   2   3    14204.30    13623.66    159.06 o 
   1   2   3     1248.90     1243.74     21.81 o 
   2   2   3      534.77      626.90     11.10 o 
   3   2   3      421.76      401.84     10.40 o 
   4   2   3        6.32        6.04      5.25 o 
   5   2   3      224.45      215.86      8.64 o 
   6   2   3      263.37      261.53     22.78 o 
   7   2   3      123.28      119.09     11.43 o 
   8   2   3      539.03      559.38     22.82 o 
   9   2   3        0.03       18.35     11.40 o 
  10   2   3       11.90       35.55     13.59 o 
 -11   3   3      144.84      157.64     15.63 o 
 -10   3   3       38.40       52.53     11.18 o 
  -9   3   3      106.01      114.05     13.74 o 
  -8   3   3       10.24        8.44      5.95 o 
  -7   3   3      121.73      126.19      9.57 o 
  -6   3   3       64.77       50.76      4.06 o 
  -5   3   3      239.99      260.32      6.76 o 
  -4   3   3     5384.44     5796.41     52.77 o 
  -3   3   3     1145.23     1259.93     11.80 o 
  -2   3   3      509.97      478.53      8.01 o 
  -1   3   3     1010.46      930.39     11.14 o 
   0   3   3     3226.68     3185.67     40.01 o 
   1   3   3      244.29      222.47      8.57 o 
   2   3   3      690.05      658.08     11.68 o 
   3   3   3      362.60      358.67      7.61 o 
   4   3   3      105.80       93.79      5.44 o 
   5   3   3      191.10      184.25      8.13 o 
   6   3   3      154.22      170.07     10.61 o 
   7   3   3       29.85       23.92     11.96 o 
   8   3   3       10.02       17.28     11.39 o 
   9   3   3       25.88       21.63     10.18 o 
  10   3   3       30.36       30.07     12.03 o 
 -11   4   3       19.19        3.92     10.90 o 
 -10   4   3      549.83      568.97     25.26 o 
  -9   4   3        0.00       -6.67      6.67 o 
  -8   4   3     1040.57     1004.77     25.83 o 
  -7   4   3      149.31      139.31      7.04 o 
  -6   4   3      120.78      123.67      5.75 o 
  -5   4   3       43.91       54.80      4.79 o 
  -4   4   3      732.75      710.99     10.42 o 
  -3   4   3      116.87      131.44      4.34 o 
  -2   4   3       56.67       41.94      2.98 o 
  -1   4   3     3166.32     3288.93     34.23 o 
   0   4   3     3692.32     3682.02     45.63 o 
   1   4   3     4763.20     5092.19     62.39 o 
   2   4   3      176.97      155.58      6.52 o 
   3   4   3       30.06       28.99      4.63 o 
   4   4   3      349.47      388.82     10.05 o 
   5   4   3      244.53      236.03      9.80 o 
   6   4   3       65.41       60.90      8.14 o 
   7   4   3       54.36       48.11      8.28 o 
   8   4   3        9.33       -0.63      7.11 o 
   9   4   3        0.08       12.04      8.37 o 
  10   4   3        2.21       -6.36     10.68 o 
 -11   5   3        0.36        9.41     10.99 o 
 -10   5   3        2.39        3.08      9.48 o 
  -9   5   3       32.32       39.47      8.03 o 
  -8   5   3       18.08       17.46      6.43 o 
  -7   5   3      199.91      202.55      7.85 o 
  -6   5   3      537.78      553.51     11.33 o 
  -5   5   3      144.28      123.59      6.19 o 
  -4   5   3     1268.56     1326.99     15.64 o 
  -3   5   3      233.42      211.44      4.62 o 
  -2   5   3      586.89      596.28      7.82 o 
  -1   5   3     6047.19     6103.15     57.02 o 
   0   5   3     1210.59     1246.31     18.46 o 
   1   5   3     2421.38     2494.16     37.39 o 
   2   5   3      145.30      156.23      8.66 o 
   3   5   3     4987.00     4996.92     70.50 o 
   4   5   3      728.90      735.90     15.41 o 
   5   5   3      496.54      503.28     14.34 o 
   6   5   3      340.87      306.81     13.51 o 
   7   5   3        0.01       -6.11      6.11 o 
   8   5   3      108.93      107.80     10.63 o 
   9   5   3        3.44        1.52      7.99 o 
  10   5   3       50.16       50.26     12.80 o 
 -11   6   3      166.95      192.89     16.73 o 
 -10   6   3        2.19        3.36      9.22 o 
  -9   6   3      395.02      377.00     15.30 o 
  -8   6   3        3.02        1.79      7.90 o 
  -7   6   3      309.44      299.98     14.55 o 
  -6   6   3      131.66      126.78      6.74 o 
  -5   6   3      283.65      331.21     11.33 o 
  -4   6   3        2.79       -0.05      3.37 o 
  -3   6   3     3093.40     3216.98     28.92 o 
  -2   6   3     2569.17     2824.82     24.69 o 
  -1   6   3     2425.49     2569.60     27.70 o 
   0   6   3     7973.03     7814.22     83.82 o 
   1   6   3      343.69      336.49     11.02 o 
   2   6   3     7876.06     8271.51    127.61 o 
   3   6   3      241.75      271.12     11.30 o 
   4   6   3      174.74      181.51      7.57 o 
   5   6   3      243.04      231.62      9.70 o 
   6   6   3      137.64      158.40     10.62 o 
   7   6   3      219.49      194.85     11.15 o 
   8   6   3       13.98       25.61      7.42 o 
   9   6   3       44.58       39.28      9.38 o 
  10   6   3        1.78       21.34     12.24 o 
 -11   7   3       43.46       64.53     12.91 o 
 -10   7   3      100.01       81.29     12.22 o 
  -9   7   3      243.10      265.54     16.67 o 
  -8   7   3      297.46      319.21     12.54 o 
  -7   7   3     1311.94     1258.90     21.23 o 
  -6   7   3      644.54      638.69     15.29 o 
  -5   7   3       46.75       54.97      5.76 o 
  -4   7   3      692.54      698.37     13.71 o 
  -3   7   3        0.15        3.81      2.49 o 
  -2   7   3      789.47      752.38      8.48 o 
  -1   7   3     2477.89     2470.22     24.68 o 
   0   7   3       47.31       38.95      3.44 o 
   1   7   3       13.57        9.31      2.80 o 
   2   7   3     3454.76     3429.21     76.12 o 
   3   7   3      564.04      512.92     15.84 o 
   4   7   3      283.74      259.90      9.03 o 
   5   7   3       53.03       57.25      8.19 o 
   6   7   3     1130.95     1028.54     21.31 o 
   7   7   3       20.07        8.58      7.25 o 
   8   7   3      171.47      158.45     11.15 o 
   9   7   3        0.63       -5.61      7.86 o 
  10   7   3       12.57       13.36     12.08 o 
 -11   8   3        8.09       14.72     14.44 o 
 -10   8   3      257.13      242.64     16.40 o 
  -9   8   3      179.66      192.09     14.79 o 
  -8   8   3      369.55      356.28     13.25 o 
  -7   8   3     1455.38     1406.42     28.76 o 
  -6   8   3        2.77        5.19      4.61 o 
  -5   8   3     1250.63     1194.16     20.96 o 
  -4   8   3        0.10        1.79      3.82 o 
  -3   8   3      486.14      522.14      8.48 o 
  -2   8   3      130.77      155.54      4.18 o 
  -1   8   3     1052.27     1295.73     13.46 o 
   0   8   3     1362.19     1426.01     17.36 o 
   1   8   3     4591.57     4414.40     49.68 o 
   2   8   3      433.29      444.42     12.43 o 
   3   8   3        6.52       -2.62      4.33 o 
   4   8   3      109.93      117.07      6.18 o 
   5   8   3     1444.94     1490.64     26.50 o 
   6   8   3        8.55       12.25      6.45 o 
   7   8   3      507.78      509.56     16.05 o 
   8   8   3       12.40        2.17      6.80 o 
   9   8   3       77.18       85.13     10.29 o 
  10   8   3       27.60       19.41     12.15 o 
 -11   9   3       71.44       66.82     13.19 o 
 -10   9   3      217.86      226.00     16.19 o 
  -9   9   3       64.17       88.38     11.68 o 
  -8   9   3       94.84       89.15      9.57 o 
  -7   9   3      736.61      748.19     13.91 o 
  -6   9   3       12.05       18.42      6.30 o 
  -5   9   3       39.85       61.75      8.10 o 
  -4   9   3     1303.26     1299.34     21.47 o 
  -3   9   3      589.83      511.40      8.47 o 
  -2   9   3      108.19       88.76      4.28 o 
  -1   9   3       23.60       27.36      2.23 o 
   0   9   3      704.13      708.67     10.35 o 
   1   9   3       52.50       33.78      3.86 o 
   2   9   3     1115.01     1101.03     21.48 o 
   3   9   3      241.32      235.48     10.96 o 
   4   9   3      586.87      558.60     13.78 o 
   5   9   3      160.85      174.91      8.33 o 
   6   9   3     1077.55     1011.99     19.27 o 
   7   9   3       34.73       24.95      6.94 o 
   8   9   3        9.91       15.13      7.23 o 
   9   9   3      101.67       86.52     10.44 o 
 -11  10   3       19.13       34.42     14.59 o 
 -10  10   3        1.44       -1.92      9.02 o 
  -9  10   3      234.36      239.53     13.98 o 
  -8  10   3      894.39      837.99     20.80 o 
  -7  10   3      451.09      428.18     11.86 o 
  -6  10   3     2333.89     2168.61     34.24 o 
  -5  10   3        2.39       10.20      6.12 o 
  -4  10   3      222.45      280.28      8.56 o 
  -3  10   3      120.97      115.88      5.14 o 
  -2  10   3        9.57        8.68      2.59 o 
  -1  10   3     1647.73     1654.38     16.06 o 
   0  10   3      267.87      231.86      5.98 o 
   1  10   3      127.33      126.38      5.85 o 
   2  10   3      270.81      243.72      9.56 o 
   3  10   3      484.17      467.97     14.27 o 
   4  10   3      131.92      133.92      6.93 o 
   5  10   3     1491.75     1412.71     26.76 o 
   6  10   3     1048.91     1060.31     20.77 o 
   7  10   3        2.87       -6.04      6.04 o 
   8  10   3      408.92      448.51     19.93 o 
   9  10   3       81.90       84.37     10.34 o 
 -11  11   3       81.96      125.40     19.63 o 
 -10  11   3       11.10        3.48      9.79 o 
  -9  11   3       83.18       92.19     11.65 o 
  -8  11   3      443.60      438.35     13.84 o 
  -7  11   3       49.98       44.85      7.15 o 
  -6  11   3      143.60      159.09     13.88 o 
  -5  11   3     2675.61     2649.99     37.59 o 
  -4  11   3     1214.90     1261.19     18.43 o 
  -3  11   3       22.72       19.89      3.21 o 
  -2  11   3      252.96      249.96      6.48 o 
  -1  11   3      895.93      952.90     11.33 o 
   0  11   3      697.64      734.08     11.01 o 
   1  11   3      745.12      820.06     16.00 o 
   2  11   3      387.52      337.59      9.53 o 
   3  11   3      219.87      178.39     12.85 o 
   4  11   3     1115.66     1061.52     18.48 o 
   5  11   3       17.68       12.21      5.29 o 
   6  11   3      197.07      170.39     10.32 o 
   7  11   3      101.41       95.26      9.19 o 
   8  11   3      175.79      203.88     12.81 o 
   9  11   3       21.65       26.49     10.18 o 
 -11  12   3       72.80       84.95     25.88 o 
 -10  12   3       86.39      105.42     12.86 o 
  -9  12   3       43.00       44.71     10.65 o 
  -8  12   3      322.52      300.25     14.39 o 
  -7  12   3       23.18       29.40      6.98 o 
  -6  12   3       10.84       10.83      6.29 o 
  -5  12   3      311.91      314.89     10.74 o 
  -4  12   3      793.18      751.30     13.23 o 
  -3  12   3      853.24      938.23     12.96 o 
  -2  12   3      956.43     1013.86     14.17 o 
  -1  12   3      236.59      227.94      5.66 o 
   0  12   3      356.65      382.13     12.93 o 
   1  12   3     3629.69     3681.05     52.83 o 
   2  12   3       18.56        8.34      6.00 o 
   3  12   3       73.65       78.73      6.30 o 
   4  12   3       21.75       26.14      8.59 o 
   5  12   3       23.78       15.86      5.84 o 
   6  12   3       71.56       72.24      8.12 o 
   7  12   3      114.04      112.76     13.58 o 
   8  12   3       78.20       67.34      9.29 o 
   9  12   3        0.22        2.62      9.39 o 
 -10  13   3        0.23       19.71      8.53 o 
  -9  13   3        0.88        0.37      9.14 o 
  -8  13   3        0.54       12.69      8.10 o 
  -7  13   3      208.61      204.48     10.81 o 
  -6  13   3     1822.24     1691.48     38.30 o 
  -5  13   3       47.71       37.67      5.10 o 
  -4  13   3      406.19      413.69     12.09 o 
  -3  13   3      588.23      662.86     10.66 o 
  -2  13   3      106.46      131.94      5.04 o 
  -1  13   3     4031.79     4183.67     40.74 o 
   0  13   3      108.48      117.96      4.03 o 
   1  13   3      484.14      516.28     12.18 o 
   2  13   3      130.50      122.58      9.95 o 
   3  13   3        3.68        0.74      3.36 o 
   4  13   3      573.25      526.68     10.55 o 
   5  13   3       36.28       25.57      5.94 o 
   6  13   3       41.04       33.41      7.10 o 
   7  13   3       42.00       54.15      8.40 o 
   8  13   3       57.40       75.32      9.70 o 
   9  13   3       32.65       36.00     11.04 o 
 -10  14   3        0.01        1.70     15.65 o 
  -9  14   3       12.41       14.90     10.86 o 
  -8  14   3        2.45        6.15      8.23 o 
  -7  14   3        5.99        5.54      6.67 o 
  -6  14   3      905.36      908.69     19.32 o 
  -5  14   3      238.65      259.99      9.60 o 
  -4  14   3      515.81      559.06     12.64 o 
  -3  14   3     3658.14     3832.75     38.76 o 
  -2  14   3       41.93       44.59      3.78 o 
  -1  14   3       38.53       44.59      4.13 o 
   0  14   3       75.51       92.45      3.80 o 
   1  14   3      921.18      894.06     21.86 o 
   2  14   3       22.88       15.31      6.89 o 
   3  14   3        0.87        3.27      3.22 o 
   4  14   3      361.24      345.46      9.92 o 
   5  14   3      386.78      386.89     14.04 o 
   6  14   3        0.26       -0.03      6.06 o 
   7  14   3        1.48       -6.62      6.62 o 
   8  14   3        3.09        4.94      7.34 o 
   9  14   3        9.97       33.84     10.84 o 
 -10  15   3       13.42        8.10     11.78 o 
  -9  15   3      149.46      198.70     26.63 o 
  -8  15   3       71.53       75.39     10.59 o 
  -7  15   3      268.82      258.74     11.69 o 
  -6  15   3     1147.20     1155.65     22.29 o 
  -5  15   3      413.59      398.93     11.51 o 
  -4  15   3      252.71      255.56      9.49 o 
  -3  15   3        2.66        2.54      3.56 o 
  -2  15   3        2.08       -0.65      3.16 o 
  -1  15   3       58.88       57.38      4.20 o 
   0  15   3        1.60        4.53      2.80 o 
   1  15   3       20.16       15.04      3.38 o 
   2  15   3       57.78       57.90      7.97 o 
   3  15   3       43.46       47.80      5.46 o 
   4  15   3        3.34        1.05      4.60 o 
   5  15   3       11.54       12.47      4.95 o 
   6  15   3        2.80       14.90      6.78 o 
   7  15   3       47.17       31.07     12.04 o 
   8  15   3       31.25       31.98      8.63 o 
   9  15   3        7.46        3.66     10.14 o 
 -10  16   3        5.51       24.53     12.46 o 
  -9  16   3       64.57       88.06     13.72 o 
  -8  16   3       33.93       53.69      9.65 o 
  -7  16   3      216.27      229.39     13.56 o 
  -6  16   3      116.88      126.96     11.86 o 
  -5  16   3      911.43      890.71     20.16 o 
  -4  16   3      332.23      326.89     10.50 o 
  -3  16   3       92.44      115.41      8.07 o 
  -2  16   3      269.34      292.63      8.14 o 
  -1  16   3      158.38      142.74      5.88 o 
   0  16   3      137.04      150.79      5.59 o 
   1  16   3     3395.93     3294.55     46.87 o 
   2  16   3        1.11       -3.72      3.72 o 
   3  16   3      233.50      231.75      9.44 o 
   4  16   3       20.61       21.38      5.32 o 
   5  16   3       69.06       69.27      8.88 o 
   6  16   3        0.59       -7.14      7.14 o 
   7  16   3      131.31      157.05     11.48 o 
   8  16   3        2.49       10.64      8.10 o 
   9  16   3       15.87       18.88     14.00 o 
 -10  17   3       37.26       61.96     25.24 o 
  -9  17   3       59.99       82.10     13.79 o 
  -8  17   3       24.62       37.13     14.40 o 
  -7  17   3        0.51        7.63      7.99 o 
  -6  17   3        0.17       15.98      4.74 o 
  -5  17   3      540.22      559.39     13.87 o 
  -4  17   3      709.69      666.29     15.36 o 
  -3  17   3      212.26      217.06     10.42 o 
  -2  17   3       77.20       69.27      5.14 o 
  -1  17   3      139.87      154.48      6.71 o 
   0  17   3     1733.98     1820.19     23.89 o 
   1  17   3      410.82      414.98     11.68 o 
   2  17   3     2363.37     2316.66     32.81 o 
   3  17   3     2439.02     2323.92     33.82 o 
   4  17   3      784.97      755.04     24.73 o 
   5  17   3        0.08       -4.12      7.09 o 
   6  17   3       86.58       79.95     10.11 o 
   7  17   3        3.02       10.60      7.43 o 
   8  17   3        3.69        0.28      7.95 o 
   9  17   3       48.52       58.64     15.86 o 
 -10  18   3       39.52       31.23     16.99 o 
  -9  18   3        0.10      -10.30     10.30 o 
  -8  18   3       68.16       70.51     10.09 o 
  -7  18   3       50.56       56.20      9.23 o 
  -6  18   3     1161.56     1096.95     26.27 o 
  -5  18   3        0.17        8.06      5.39 o 
  -4  18   3       87.32       88.00      7.40 o 
  -3  18   3        5.05       10.94      4.25 o 
  -2  18   3        5.97        8.72      4.13 o 
  -1  18   3       70.55       83.26      5.52 o 
   0  18   3     1925.35     1875.79     24.93 o 
   1  18   3      113.30      110.70      7.48 o 
   2  18   3     1603.62     1626.48     25.62 o 
   3  18   3       25.61       32.17      5.80 o 
   4  18   3        2.01        6.91      8.97 o 
   5  18   3       16.39        5.37      7.40 o 
   6  18   3      254.06      262.47     15.05 o 
   7  18   3       12.42        2.78      7.24 o 
   8  18   3      169.44      183.95     13.40 o 
 -10  19   3       11.59       -2.99     14.78 o 
  -9  19   3        8.76       15.07     14.89 o 
  -8  19   3       36.97       23.13     11.40 o 
  -7  19   3       32.15       28.66     10.82 o 
  -6  19   3        4.19        9.34      5.90 o 
  -5  19   3      214.57      234.95     11.09 o 
  -4  19   3      784.16      732.60     16.06 o 
  -3  19   3      562.57      576.19     12.98 o 
  -2  19   3      331.73      327.86     11.08 o 
  -1  19   3        0.10        9.80      4.39 o 
   0  19   3      479.71      477.59     11.87 o 
   1  19   3       27.70       41.11      6.29 o 
   2  19   3     2996.57     2945.31     44.95 o 
   3  19   3        2.10       -0.34      5.24 o 
   4  19   3      230.42      220.62     12.79 o 
   5  19   3      118.97      122.04     10.97 o 
   6  19   3       92.77       88.88     10.78 o 
   7  19   3       54.83       78.61      9.94 o 
   8  19   3      137.25      137.98     12.48 o 
  -9  20   3       45.93       40.94     16.11 o 
  -8  20   3        0.30       -6.57     13.31 o 
  -7  20   3       94.96      114.70     11.08 o 
  -6  20   3       54.13       43.62      8.45 o 
  -5  20   3      401.07      428.96     12.33 o 
  -4  20   3        4.05       -1.12      5.00 o 
  -3  20   3       98.79      107.92      6.67 o 
  -2  20   3       10.06       16.77      5.67 o 
  -1  20   3     1126.21     1099.49     18.36 o 
   0  20   3      442.14      429.67     11.00 o 
   1  20   3     2307.26     2249.65     36.70 o 
   2  20   3       32.57       31.41     10.63 o 
   3  20   3       37.83       43.11      8.60 o 
   4  20   3      126.29      130.87     11.81 o 
   5  20   3      327.56      310.70     17.65 o 
   6  20   3       23.88       24.65      9.00 o 
   7  20   3      162.57      166.10     12.57 o 
   8  20   3        0.94        2.95      8.60 o 
  -9  21   3        0.03       -7.74     23.15 o 
  -8  21   3       23.85       17.44     31.66 o 
  -7  21   3      118.36      152.00     16.68 o 
  -6  21   3       66.93       66.92     18.75 o 
  -5  21   3       42.20       44.48      6.36 o 
  -4  21   3      181.82      178.96      8.85 o 
  -3  21   3        1.20        0.00      4.44 o 
  -2  21   3       14.32       11.03      5.90 o 
  -1  21   3      394.71      434.21     11.67 o 
   0  21   3      151.24      139.95     10.95 o 
   1  21   3      942.90      948.07     21.60 o 
   2  21   3      328.03      338.79     13.39 o 
   3  21   3      167.79      148.66     12.40 o 
   4  21   3       38.71       41.25      8.91 o 
   5  21   3       30.63       34.55      9.92 o 
   6  21   3        9.94       12.75      9.00 o 
   7  21   3        1.57       13.57      9.75 o 
   8  21   3        3.72        2.07      8.88 o 
  -9  22   3       40.10       70.24     42.86 o 
  -8  22   3        1.10       25.53     30.61 o 
  -7  22   3       80.97       70.30     17.01 o 
  -6  22   3       26.51       17.81     10.04 o 
  -5  22   3      162.11      191.01     12.44 o 
  -4  22   3       37.77       31.79      5.74 o 
  -3  22   3      190.79      151.44     10.14 o 
  -2  22   3       67.21       55.14      8.14 o 
  -1  22   3       28.58       41.79      5.99 o 
   0  22   3     1742.13     1657.71     24.21 o 
   1  22   3       71.24       68.53     10.41 o 
   2  22   3      493.09      479.15     19.52 o 
   3  22   3       41.34       48.84     11.23 o 
   4  22   3        8.07       13.20      8.99 o 
   5  22   3        1.61       -3.38      8.09 o 
   6  22   3        8.71       23.46      9.53 o 
   7  22   3        4.11       -4.55      9.26 o 
   8  22   3        0.03        7.28      9.36 o 
  -9  23   3       71.08       48.89     18.79 o 
  -8  23   3       11.22       12.28     15.61 o 
  -7  23   3       16.60       26.38     15.65 o 
  -6  23   3       16.38       30.98     14.86 o 
  -5  23   3        2.30       -3.70      7.15 o 
  -4  23   3      195.20      168.03     10.44 o 
  -3  23   3       14.66       24.30      6.74 o 
  -2  23   3        2.72        1.28      6.58 o 
  -1  23   3       35.82       56.59      8.08 o 
   0  23   3       22.22       28.42      5.29 o 
   1  23   3       36.08       25.21      9.09 o 
   2  23   3      589.18      576.05     27.48 o 
   3  23   3       18.32       22.91      9.36 o 
   4  23   3       25.03       17.23     10.54 o 
   5  23   3       20.13       -0.66      8.13 o 
   6  23   3        2.73       -4.48      9.92 o 
   7  23   3        3.45       -0.66      9.97 o 
  -8  24   3        6.06        8.56     15.73 o 
  -7  24   3       65.70       68.05     21.80 o 
  -6  24   3       75.83       61.18     17.18 o 
  -5  24   3       63.27       71.11     10.14 o 
  -4  24   3       64.56       73.77      8.29 o 
  -3  24   3       14.78       12.58      6.34 o 
  -2  24   3      584.80      569.42     17.60 o 
  -1  24   3     1788.92     1694.11     33.87 o 
   0  24   3      261.42      261.52     10.94 o 
   1  24   3        2.37       -0.18      8.36 o 
   2  24   3       48.13       63.55     10.66 o 
   3  24   3        2.61        7.72     13.93 o 
   4  24   3       13.08       12.08      9.35 o 
   5  24   3       41.34       33.45     10.79 o 
   6  24   3       21.11       13.78     12.77 o 
   7  24   3       96.59       89.38     13.74 o 
  -8  25   3       60.49       76.50     19.39 o 
  -7  25   3       67.15       67.23     19.41 o 
  -6  25   3       88.40       74.67     17.87 o 
  -5  25   3      164.50      170.75     17.95 o 
  -4  25   3       58.68       65.60     11.78 o 
  -3  25   3      544.97      528.08     32.04 o 
  -2  25   3       10.48       21.98      7.35 o 
  -1  25   3        1.36       13.22      6.29 o 
   0  25   3        5.52       12.19      7.40 o 
   1  25   3      114.68      123.56     12.55 o 
   2  25   3     1002.06      950.58     27.70 o 
   3  25   3       11.12       13.29      9.58 o 
   4  25   3      273.93      300.57     18.41 o 
   5  25   3       43.94       71.41     12.51 o 
   6  25   3        3.85       18.60     12.58 o 
   7  25   3       81.00       96.72     17.19 o 
  -8  26   3       38.00       52.06     18.22 o 
  -7  26   3       12.77        6.79     16.06 o 
  -6  26   3      270.48      244.37     25.18 o 
  -5  26   3        0.88        7.69     11.74 o 
  -4  26   3        8.45       12.10      8.26 o 
  -3  26   3      225.56      237.18     16.47 o 
  -2  26   3      262.44      256.97     18.38 o 
  -1  26   3        0.97        8.02      7.25 o 
   0  26   3      668.84      655.19     19.71 o 
   1  26   3      104.50       81.83     11.30 o 
   2  26   3      786.76      793.87     52.23 o 
   3  26   3       57.93       55.70     11.33 o 
   4  26   3        3.22        2.75     11.95 o 
   5  26   3        0.00       -4.75      9.64 o 
   6  26   3      140.40      178.66     17.25 o 
   7  26   3        3.43       12.06     12.28 o 
  -8  27   3        1.38        8.36     31.96 o 
  -7  27   3        0.00       -0.38     15.28 o 
  -6  27   3       84.98       61.62     18.57 o 
  -5  27   3       86.82       52.74     13.48 o 
  -4  27   3      623.02      651.15     52.12 o 
  -3  27   3      177.23      199.67     14.49 o 
  -2  27   3      468.08      439.25     16.64 o 
  -1  27   3      218.34      227.41     13.66 o 
   0  27   3       64.70       76.35      9.76 o 
   1  27   3       38.94       51.81     10.67 o 
   2  27   3      455.21      440.24     20.68 o 
   3  27   3       31.51       43.10     10.94 o 
   4  27   3      221.83      185.32     16.05 o 
   5  27   3       37.09       47.72     12.06 o 
   6  27   3       22.52       23.95     12.28 o 
  -7  28   3       29.69        2.64     20.16 o 
  -6  28   3        1.21       -3.03     23.45 o 
  -5  28   3      393.51      324.64     49.58 o 
  -4  28   3        7.62        8.34     12.44 o 
  -3  28   3       20.06       27.35     11.51 o 
  -2  28   3       28.70       33.26     10.04 o 
  -1  28   3      335.99      360.07     23.28 o 
   0  28   3       19.93       27.05      8.24 o 
   1  28   3      431.21      490.15     21.54 o 
   2  28   3        1.10       -4.00      9.22 o 
   3  28   3        9.47       14.60     10.18 o 
   4  28   3       16.30       44.67     11.71 o 
   5  28   3       38.61       48.47     12.43 o 
   6  28   3       13.32       19.55     12.54 o 
  -7  29   3       15.21        2.16     16.16 o 
  -6  29   3       21.20        9.95     17.01 o 
  -5  29   3      182.91      180.32     23.00 o 
  -4  29   3       15.38       34.59     31.81 o 
  -3  29   3      165.26      178.63     19.94 o 
  -2  29   3       46.89       51.89     14.83 o 
  -1  29   3        0.29        2.90      7.26 o 
   0  29   3        0.00       10.81      7.76 o 
   1  29   3       45.61       66.63     11.56 o 
   2  29   3        5.16      -11.20     12.78 o 
   3  29   3        6.22       -5.64      9.48 o 
   4  29   3       36.00       57.44     15.68 o 
   5  29   3        0.02        2.97     12.18 o 
   6  29   3        6.70        4.00     12.01 o 
  -7  30   3        3.94      -14.04     22.40 o 
  -6  30   3       46.09       51.62     19.23 o 
  -5  30   3       63.64       47.11     17.92 o 
  -4  30   3       24.87       14.93     13.59 o 
  -3  30   3        5.62       -1.05     16.73 o 
  -2  30   3       61.46       70.92     16.01 o 
  -1  30   3        0.05        8.26      9.46 o 
   0  30   3      153.96      175.85     20.33 o 
   1  30   3       10.17       15.27      9.64 o 
   2  30   3        0.25        6.59      9.46 o 
   3  30   3       11.23       18.80     13.24 o 
   4  30   3       57.40       87.63     20.88 o 
   5  30   3        0.01        5.69     11.56 o 
  -6  31   3        4.87      -13.99     13.99 o 
  -5  31   3        2.12       -1.94     34.80 o 
  -4  31   3       28.24       34.25     14.89 o 
  -3  31   3       25.09       17.56     13.52 o 
  -2  31   3       10.91       10.82     12.63 o 
  -1  31   3       50.64       60.12     14.34 o 
   0  31   3        0.43        8.07      9.53 o 
   1  31   3       48.39       19.50     13.49 o 
   2  31   3        3.94        9.37     12.93 o 
   3  31   3       65.51       49.22     12.57 o 
   4  31   3       19.68       20.96     15.76 o 
   5  31   3        0.10        4.77     53.76 o 
  -6  32   3       21.58       40.40     18.45 o 
  -5  32   3        6.20        1.68     32.11 o 
  -4  32   3       27.37       23.29     14.50 o 
  -3  32   3        0.50       26.58     14.16 o 
  -2  32   3       27.58       13.65     13.92 o 
  -1  32   3        2.16        6.48      9.75 o 
   0  32   3       32.66       43.52     11.48 o 
   1  32   3        9.43       -2.01     12.05 o 
   2  32   3       75.16       85.01     17.62 o 
   3  32   3       31.10        4.13     19.86 o 
   4  32   3        3.69      -22.81     29.57 o 
  -5  33   3       61.59      104.84     22.81 o 
  -4  33   3        0.01        2.71     21.27 o 
  -3  33   3       38.49       95.92     17.42 o 
  -2  33   3        4.58        0.78     13.35 o 
  -1  33   3        2.31       -3.47      9.29 o 
   0  33   3        1.75        2.37      9.57 o 
   1  33   3        0.74        8.25     13.47 o 
   2  33   3        0.23       -7.42     21.50 o 
   3  33   3        0.44       -1.20     21.21 o 
   4  33   3        0.19      -13.80     13.80 o 
  -4  34   3        6.04      -15.18     15.18 o 
  -3  34   3       20.03        6.68     14.64 o 
  -2  34   3        4.49       -1.84     12.88 o 
  -1  34   3       26.29       29.38     11.43 o 
   0  34   3        2.32       21.31     14.27 o 
   1  34   3        0.21        7.40     27.93 o 
   2  34   3       35.18       29.27     14.97 o 
   3  34   3       10.82       18.90     15.42 o 
  -4  35   3       93.94       99.16     28.37 o 
  -3  35   3       51.71       71.06     19.41 o 
  -2  35   3       52.12       39.88     16.75 o 
  -1  35   3       45.62       50.42     13.51 o 
   0  35   3        6.69        3.51     13.84 o 
   1  35   3       67.00       54.48     17.22 o 
   2  35   3       16.00       21.48     18.22 o 
  -2  36   3        1.35       10.40     15.14 o 
  -1  36   3       48.71       43.60     13.39 o 
   0  36   3        1.12        7.83     14.30 o 
   1  36   3      110.69      151.47     43.16 o 
 -10   0   4      887.42      899.49     37.89 o 
  -8   0   4      191.26      183.75      9.03 o 
  -6   0   4     2112.71     2105.31     34.93 o 
  -4   0   4     6337.76     6780.13    101.27 o 
  -2   0   4     2214.12     2083.64     27.14 o 
   0   0   4      831.96      792.33     18.87 o 
   2   0   4     1399.94     1431.26     68.85 o 
   4   0   4     1642.32     1565.36     37.75 o 
   6   0   4      162.74      181.93     15.43 o 
   8   0   4        0.91        9.86     14.34 o 
 -11   1   4       84.87      108.69     14.22 o 
 -10   1   4        1.17       -1.19      9.49 o 
  -9   1   4        3.33       -0.07      6.82 o 
  -8   1   4        0.72        7.25      6.31 o 
  -7   1   4       13.91       15.46      5.37 o 
  -6   1   4      716.73      749.62     12.27 o 
  -5   1   4      769.07      757.13     17.83 o 
  -4   1   4       13.50       21.33      3.19 o 
  -3   1   4      400.66      381.89      5.69 o 
  -2   1   4      297.50      348.40      6.20 o 
  -1   1   4     6485.19     6834.04     63.45 o 
   0   1   4     2170.07     2205.19     34.13 o 
   1   1   4      493.10      475.96     14.37 o 
   2   1   4     2333.44     2240.04     41.95 o 
   3   1   4      577.91      599.96     11.76 o 
   4   1   4        9.62       17.64      4.52 o 
   5   1   4       11.47       14.86      5.88 o 
   6   1   4      346.89      343.88     13.53 o 
   7   1   4      143.71      139.99     12.05 o 
   8   1   4       18.63       43.38     11.80 o 
   9   1   4       46.40       39.71     13.59 o 
 -11   2   4      289.09      315.38     27.98 o 
 -10   2   4       73.39       48.98     10.74 o 
  -9   2   4      581.25      570.54     18.61 o 
  -8   2   4      215.45      218.65      9.74 o 
  -7   2   4     1058.17     1018.59     17.71 o 
  -6   2   4       93.44      109.86      6.84 o 
  -5   2   4      113.58      147.63     11.48 o 
  -4   2   4     6123.09     6623.60     92.89 o 
  -3   2   4     1210.70     1069.49     12.08 o 
  -2   2   4      731.69      826.16      9.62 o 
  -1   2   4      973.58      981.19     14.19 o 
   0   2   4      144.88      158.53      7.80 o 
   1   2   4       46.72       47.70      6.02 o 
   2   2   4     2155.82     2111.84     32.81 o 
   3   2   4      785.80      726.88     12.92 o 
   4   2   4       47.73       35.55      4.94 o 
   5   2   4      141.35      118.97      9.90 o 
   6   2   4       12.27        7.50      6.19 o 
   7   2   4      129.70      152.97     12.57 o 
   8   2   4      283.51      262.94     16.62 o 
   9   2   4       43.85       41.21     13.68 o 
 -11   3   4       89.47       89.85     13.55 o 
 -10   3   4       14.57       12.65      9.95 o 
  -9   3   4      124.81      125.53     11.03 o 
  -8   3   4      199.38      208.66      9.55 o 
  -7   3   4      206.65      223.76      9.40 o 
  -6   3   4       76.54       73.93      6.78 o 
  -5   3   4      242.95      260.71     11.05 o 
  -4   3   4       24.90       21.85      3.75 o 
  -3   3   4     3248.52     3487.60     29.64 o 
  -2   3   4     3596.33     3761.36     34.47 o 
  -1   3   4     2063.50     2020.36     27.21 o 
   0   3   4      330.43      337.36      9.26 o 
   1   3   4      671.33      591.89     27.59 o 
   2   3   4     1212.90     1264.12     21.78 o 
   3   3   4     1559.38     1582.83     25.20 o 
   4   3   4      948.87      877.88     16.96 o 
   5   3   4     1354.26     1328.27     25.39 o 
   6   3   4      152.81      130.91     10.86 o 
   7   3   4      138.23      129.42     12.02 o 
   8   3   4       18.61       23.63     10.71 o 
   9   3   4        0.65       14.10     10.16 o 
 -11   4   4        0.51      -10.20     10.20 o 
 -10   4   4       13.37       19.24      9.79 o 
  -9   4   4        5.18       13.09      8.07 o 
  -8   4   4       99.46       96.10      7.55 o 
  -7   4   4        5.99       13.07      5.78 o 
  -6   4   4        0.66        0.55      3.69 o 
  -5   4   4      307.84      284.83     10.59 o 
  -4   4   4     1725.46     1764.11     20.62 o 
  -3   4   4     2378.71     2234.93     20.29 o 
  -2   4   4       18.66       20.06      2.76 o 
  -1   4   4       41.02       54.93      3.61 o 
   0   4   4      473.07      486.71      9.54 o 
   1   4   4      948.40      896.75     19.01 o 
   2   4   4        2.18       -3.29      3.29 o 
   3   4   4      657.35      647.84     14.37 o 
   4   4   4       10.54       10.50      4.32 o 
   5   4   4       73.99       91.26      8.24 o 
   6   4   4       21.85       13.81      8.43 o 
   7   4   4      203.69      207.11     14.05 o 
   8   4   4       30.91       33.44      9.71 o 
   9   4   4      250.60      229.05     15.45 o 
 -11   5   4       11.94       15.29     11.31 o 
 -10   5   4       10.07       -9.28      9.28 o 
  -9   5   4       49.87       50.18      9.26 o 
  -8   5   4       40.82       45.06      6.60 o 
  -7   5   4      322.74      331.51      8.76 o 
  -6   5   4      211.52      206.43     16.18 o 
  -5   5   4        4.90       14.21      4.83 o 
  -4   5   4     1514.29     1539.01     15.35 o 
  -3   5   4     7254.82     7604.55     60.53 o 
  -2   5   4      137.46      124.89      4.44 o 
  -1   5   4     1246.49     1198.33     15.33 o 
   0   5   4       30.76       32.08      4.29 o 
   1   5   4       77.01       82.51     10.73 o 
   2   5   4      214.19      214.81     12.96 o 
   3   5   4      331.03      345.38     11.81 o 
   4   5   4     1149.46     1115.51     21.03 o 
   5   5   4      378.11      372.85     13.33 o 
   6   5   4      643.25      612.50     17.60 o 
   7   5   4      735.88      710.87     22.55 o 
   8   5   4       17.97       27.91      8.21 o 
   9   5   4       26.01       36.20      9.69 o 
 -11   6   4        7.81       23.95     11.57 o 
 -10   6   4       15.65       38.82     11.42 o 
  -9   6   4      195.83      228.07     11.70 o 
  -8   6   4      280.63      291.56     11.33 o 
  -7   6   4      467.76      433.31     13.20 o 
  -6   6   4     1538.38     1499.36     25.60 o 
  -5   6   4        0.16        4.59      4.67 o 
  -4   6   4     1035.41     1077.84     12.74 o 
  -3   6   4      452.50      520.13      7.86 o 
  -2   6   4       80.69       82.61      3.70 o 
  -1   6   4      902.48      989.73     13.56 o 
   0   6   4       87.01       71.83      7.07 o 
   1   6   4      439.48      474.62     16.97 o 
   2   6   4     1613.08     1550.47     27.22 o 
   3   6   4      325.91      357.91     12.21 o 
   4   6   4      148.35      154.81     10.65 o 
   5   6   4     1587.24     1565.07     35.95 o 
   6   6   4       11.67       15.55      6.71 o 
   7   6   4       10.24       14.96      7.38 o 
   8   6   4      553.22      598.78     20.20 o 
   9   6   4        0.07       -2.64     13.41 o 
 -11   7   4        2.02        5.72     13.42 o 
 -10   7   4       30.48       20.95     10.41 o 
  -9   7   4        0.65       -0.92      6.53 o 
  -8   7   4      244.06      248.31     10.54 o 
  -7   7   4      463.91      471.10     11.17 o 
  -6   7   4     1504.94     1422.72     24.73 o 
  -5   7   4      943.46      881.10     14.28 o 
  -4   7   4        1.99        1.71      2.54 o 
  -3   7   4      121.34       98.69      4.20 o 
  -2   7   4      243.08      273.55      7.36 o 
  -1   7   4     1492.11     1513.30     17.26 o 
   0   7   4     5793.95     5969.35     80.92 o 
   1   7   4      214.19      211.47      9.83 o 
   2   7   4       24.83       15.79      5.49 o 
   3   7   4      349.50      331.62     17.07 o 
   4   7   4       96.65       93.70      6.20 o 
   5   7   4      653.49      581.89     16.02 o 
   6   7   4       50.54       42.83      7.48 o 
   7   7   4        0.04        6.73      7.72 o 
   8   7   4       55.03       31.44      8.60 o 
   9   7   4       34.75       46.96     10.20 o 
 -11   8   4       22.58       24.77     14.28 o 
 -10   8   4      333.06      372.95     19.80 o 
  -9   8   4        3.24       11.24      6.95 o 
  -8   8   4      578.80      572.44     19.64 o 
  -7   8   4      179.73      206.65     10.17 o 
  -6   8   4       50.49       38.87      6.61 o 
  -5   8   4        9.03       14.40      4.89 o 
  -4   8   4     1419.36     1468.90     20.07 o 
  -3   8   4      888.73      866.50     11.77 o 
  -2   8   4     2481.24     2459.98     25.99 o 
  -1   8   4        1.38        0.13      2.44 o 
   0   8   4      591.19      620.02     11.79 o 
   1   8   4     1101.44     1271.16     23.81 o 
   2   8   4     1659.16     1639.42     33.23 o 
   3   8   4        1.24        6.94      5.18 o 
   4   8   4      196.54      185.95      9.40 o 
   5   8   4      567.91      568.53     19.53 o 
   6   8   4      268.42      252.36     11.82 o 
   7   8   4       12.72       12.00      6.70 o 
   8   8   4        4.39       -1.64      6.98 o 
   9   8   4       29.69       15.27      9.44 o 
 -11   9   4       71.15       57.38     16.07 o 
 -10   9   4       12.69        1.85      9.69 o 
  -9   9   4       10.59        5.87      7.14 o 
  -8   9   4        0.04       11.70      7.46 o 
  -6   9   4     1322.47     1294.19     23.26 o 
  -5   9   4      864.74      829.79     16.94 o 
  -4   9   4     5460.82     5573.25     61.95 o 
  -3   9   4        1.50        2.32      2.51 o 
  -2   9   4      425.62      411.96      9.86 o 
  -1   9   4       13.05       14.29      3.03 o 
   0   9   4     5432.63     5661.78     63.08 o 
   1   9   4      368.14      414.72      9.38 o 
   2   9   4      120.83       92.67      7.39 o 
   3   9   4       11.21        7.76      6.51 o 
   4   9   4        0.02        1.40      3.66 o 
   5   9   4      183.23      185.61      8.59 o 
   6   9   4        6.67        5.18      5.96 o 
   7   9   4       90.85       91.08      9.13 o 
   8   9   4        2.44        7.60      7.26 o 
   9   9   4       22.59       22.15      9.36 o 
 -11  10   4      187.73      197.24     24.24 o 
 -10  10   4        0.54       13.95     10.65 o 
  -9  10   4      949.30     1000.72     23.14 o 
  -8  10   4      180.54      179.99     13.84 o 
  -7  10   4     2932.59     2899.08     39.44 o 
  -6  10   4      103.56      132.58     15.35 o 
  -5  10   4       82.15       81.08      8.54 o 
  -4  10   4      695.59      771.60     15.96 o 
  -3  10   4     1325.31     1347.43     18.73 o 
  -2  10   4       15.99        8.64      3.59 o 
  -1  10   4     6218.96     6423.74     65.05 o 
   0  10   4     1029.82     1016.16     15.73 o 
   1  10   4      670.66      671.28     14.20 o 
   2  10   4      167.11      161.45      9.78 o 
   3  10   4      101.21       98.97      9.83 o 
   4  10   4       15.33       13.11      5.83 o 
   5  10   4       87.93       93.03      7.35 o 
   6  10   4      743.59      676.73     18.84 o 
   7  10   4        0.08        1.37      6.40 o 
   8  10   4       11.55       24.37      8.13 o 
   9  10   4        4.50       15.42     10.67 o 
 -11  11   4        9.20        6.40     16.29 o 
 -10  11   4       56.74       58.00     16.78 o 
  -9  11   4        3.75        2.94      7.48 o 
  -8  11   4       65.04       71.42      8.53 o 
  -7  11   4       46.69       50.80      9.16 o 
  -6  11   4      617.89      613.41     18.40 o 
  -5  11   4     1008.17     1037.88     22.55 o 
  -4  11   4      707.23      678.20     13.92 o 
  -3  11   4      534.35      616.91     12.31 o 
  -2  11   4        3.44        2.47      3.13 o 
  -1  11   4       48.86       47.80      3.14 o 
   0  11   4       30.51       26.56      4.83 o 
   1  11   4     1818.12     1841.08     30.28 o 
   3  11   4      488.27      509.97     18.50 o 
   4  11   4      965.27      907.54     17.19 o 
   5  11   4       50.08       46.80      6.59 o 
   6  11   4       29.86       24.97      6.64 o 
   7  11   4       11.05        0.19      6.38 o 
   8  11   4       14.13       11.61      7.42 o 
   9  11   4        5.58        1.82      8.33 o 
 -11  12   4       45.64       44.58     18.68 o 
 -10  12   4        5.96       29.59     27.63 o 
  -9  12   4        0.59        2.29      7.19 o 
  -8  12   4      141.24      141.21     10.34 o 
  -7  12   4        1.49        6.32      8.00 o 
  -6  12   4       33.33       42.56      8.92 o 
  -5  12   4       57.13       58.53      7.87 o 
  -4  12   4     2920.19     2994.12     40.20 o 
  -3  12   4      343.21      382.76     13.74 o 
  -2  12   4     1221.35     1277.90     16.86 o 
  -1  12   4      296.79      354.63      7.05 o 
   0  12   4      117.30      136.10      7.42 o 
   1  12   4      855.32      929.84     16.97 o 
   2  12   4       27.73       27.10      4.93 o 
   3  12   4      846.25      799.22     31.95 o 
   4  12   4      696.99      655.48     11.49 o 
   5  12   4      261.31      288.54     10.37 o 
   6  12   4        0.59       -4.56      5.84 o 
   7  12   4      165.20      152.77     10.95 o 
   8  12   4        0.54       10.12      7.88 o 
   9  12   4       74.14       84.56     13.36 o 
 -10  13   4       14.57      -13.41     13.41 o 
  -9  13   4      132.99      122.20     10.53 o 
  -8  13   4       14.78        5.91      6.81 o 
  -7  13   4        6.29        3.11      6.42 o 
  -6  13   4      533.27      548.88     15.41 o 
  -5  13   4       27.14       28.44      5.71 o 
  -4  13   4       57.03       55.34      7.14 o 
  -3  13   4     1276.69     1395.47     17.48 o 
  -2  13   4      340.99      311.05      6.99 o 
  -1  13   4       86.51       71.70      4.00 o 
   0  13   4      187.28      158.86      9.36 o 
   1  13   4        4.06       -0.76      4.28 o 
   2  13   4      330.36      313.49     10.52 o 
   3  13   4      254.07      250.56     10.41 o 
   4  13   4       23.16       19.01      3.65 o 
   5  13   4      405.79      409.00     13.43 o 
   6  13   4       71.86       83.15      8.41 o 
   7  13   4        9.63        8.53      7.13 o 
   8  13   4        6.51       16.94      7.83 o 
   9  13   4        4.75       14.00     12.12 o 
 -10  14   4       33.42       32.17     15.31 o 
  -9  14   4        5.24        2.42      8.73 o 
  -8  14   4       48.40       69.60     10.42 o 
  -7  14   4      805.93      787.11     31.61 o 
  -6  14   4       11.33       21.49      7.07 o 
  -5  14   4      707.89      701.23     13.86 o 
  -4  14   4       56.25       43.22      5.23 o 
  -3  14   4       17.10       20.07      3.99 o 
  -2  14   4      205.87      213.67      6.32 o 
  -1  14   4       63.38       59.65      4.03 o 
   0  14   4      124.40      123.97      6.88 o 
   1  14   4      310.77      275.83     10.31 o 
   2  14   4     2500.94     2472.77     39.33 o 
   3  14   4      318.00      302.26     11.17 o 
   4  14   4       49.54       56.14      4.46 o 
   5  14   4      170.92      174.63     11.09 o 
   6  14   4       66.21       84.75      8.80 o 
   7  14   4        0.02       -4.71      6.71 o 
   8  14   4      258.87      292.14     15.53 o 
   9  14   4       10.33       16.57     10.81 o 
 -10  15   4        1.77        5.14     40.02 o 
  -9  15   4        0.10        5.13      8.70 o 
  -8  15   4      169.27      176.39     16.04 o 
  -7  15   4      140.58      145.11     10.03 o 
  -6  15   4     1052.93     1024.21     26.13 o 
  -5  15   4      223.71      210.77      8.70 o 
  -4  15   4      294.14      282.75     10.74 o 
  -3  15   4     1719.34     1700.20     27.72 o 
  -2  15   4      309.16      330.08      7.77 o 
  -1  15   4       99.19      108.00      5.37 o 
   0  15   4     1004.10     1026.62     13.42 o 
   1  15   4       70.84       96.72      7.16 o 
   2  15   4       25.17       40.86      9.94 o 
   3  15   4      502.74      544.26     21.10 o 
   4  15   4      420.75      394.90     11.77 o 
   5  15   4     1344.84     1215.48     26.34 o 
   6  15   4       11.94        2.92      6.63 o 
   7  15   4       39.31       38.40      8.28 o 
   8  15   4       33.21       38.46     11.46 o 
 -10  16   4       11.19       29.76     19.86 o 
  -9  16   4        1.00       -0.34      9.61 o 
  -8  16   4      304.07      300.19     19.83 o 
  -7  16   4       15.84       28.62      7.11 o 
  -6  16   4      111.04      108.24      9.39 o 
  -5  16   4       68.42       76.37      6.92 o 
  -4  16   4      343.76      340.56     11.80 o 
  -3  16   4       29.34       27.44      4.42 o 
  -2  16   4       33.81       35.15      4.11 o 
  -1  16   4      274.60      283.10      7.50 o 
   0  16   4       16.75       26.68      5.48 o 
   1  16   4      607.59      574.72     15.95 o 
   2  16   4       56.69       80.97     10.68 o 
   3  16   4      427.59      405.95     16.44 o 
   4  16   4      251.43      252.09      9.46 o 
   5  16   4        0.81       -1.04      7.08 o 
   6  16   4       41.36       37.74      7.73 o 
   7  16   4       27.63       21.23      8.07 o 
   8  16   4        0.02       -7.91      7.91 o 
 -10  17   4       76.37      127.62     33.15 o 
  -9  17   4        0.45       22.18     14.67 o 
  -8  17   4       59.18       66.97     19.05 o 
  -7  17   4       16.25       25.36      7.07 o 
  -6  17   4      900.66      867.85     20.83 o 
  -5  17   4      712.83      677.69     15.25 o 
  -4  17   4      860.77      862.93     16.67 o 
  -3  17   4        9.37        6.62      4.16 o 
  -2  17   4        6.47        6.68      3.74 o 
  -1  17   4     3205.16     3157.55     33.02 o 
   0  17   4       63.74       81.88      5.15 o 
   1  17   4     1922.45     1958.18     27.84 o 
   2  17   4      524.14      552.08     19.97 o 
   3  17   4     1196.71     1142.19     19.23 o 
   4  17   4     1337.85     1288.30     26.72 o 
   5  17   4       23.14       24.99      7.78 o 
   6  17   4       67.34       68.56      9.93 o 
   7  17   4       29.18       14.63      8.01 o 
   8  17   4        1.54       13.72     10.84 o 
 -10  18   4        3.06       -3.39     19.26 o 
  -9  18   4      178.80      237.34     55.11 o 
  -8  18   4        3.75        0.25      9.75 o 
  -7  18   4      287.51      282.50     15.16 o 
  -6  18   4       25.27       31.34      7.29 o 
  -5  18   4       81.63       89.47      8.41 o 
  -4  18   4        2.63        9.94      5.00 o 
  -3  18   4      174.06      200.64      9.25 o 
  -2  18   4       53.75       59.87      5.68 o 
  -1  18   4     1769.78     1800.35     24.83 o 
   0  18   4        9.30       17.05      4.18 o 
   1  18   4       63.08       61.62      8.54 o 
   2  18   4     2263.47     2197.58     31.49 o 
   3  18   4       27.87       22.47      9.06 o 
   4  18   4      142.62      142.66     16.94 o 
   5  18   4       14.76        5.06      7.38 o 
   6  18   4       17.75       11.77      7.34 o 
   7  18   4        9.78       15.88      8.03 o 
   8  18   4       35.87       30.21      9.39 o 
 -10  19   4        0.04       -2.84     18.67 o 
  -9  19   4       11.67       19.47     15.62 o 
  -8  19   4       11.22       -3.11     10.01 o 
  -7  19   4      405.49      406.20     21.00 o 
  -6  19   4      200.96      217.73     19.10 o 
  -5  19   4       32.08       40.14      7.27 o 
  -4  19   4      509.23      469.14     12.14 o 
  -3  19   4       23.81       26.21      5.80 o 
  -2  19   4       25.59       32.85      4.84 o 
  -1  19   4      162.12      152.85      7.45 o 
   0  19   4     1468.99     1448.26     20.90 o 
   1  19   4      467.03      464.92     13.89 o 
   2  19   4        0.05        2.99      8.24 o 
   3  19   4       60.91       58.32      6.03 o 
   4  19   4      119.84      114.40      9.96 o 
   5  19   4        3.75       16.54      7.90 o 
   6  19   4       47.29       59.64     10.14 o 
   7  19   4       46.24       47.76      9.40 o 
   8  19   4        1.73       -6.39      8.36 o 
  -9  20   4        0.00       -4.52     15.17 o 
  -8  20   4       57.92       49.37     17.10 o 
  -7  20   4       18.27       20.78     10.63 o 
  -6  20   4       51.71       59.04      9.50 o 
  -5  20   4      293.12      280.56     12.73 o 
  -4  20   4      239.44      226.15     11.96 o 
  -3  20   4       34.56       34.38      6.29 o 
  -2  20   4      617.82      643.90     14.63 o 
  -1  20   4        4.59       -0.55      4.64 o 
   0  20   4       10.35       11.82      4.60 o 
   1  20   4      525.88      517.33     14.51 o 
   2  20   4      506.48      496.52     13.75 o 
   3  20   4       49.88       27.29      7.54 o 
   4  20   4      470.99      440.01     16.51 o 
   5  20   4       12.33       27.07     13.02 o 
   6  20   4       40.28       46.66      9.80 o 
   7  20   4       16.42       36.96      9.26 o 
   8  20   4       15.93       24.79      9.70 o 
  -9  21   4       13.13      -14.61     15.41 o 
  -8  21   4      161.36      177.65     34.95 o 
  -7  21   4       18.62       16.35     10.66 o 
  -6  21   4      138.19      132.38     15.92 o 
  -5  21   4      163.92      199.73     11.23 o 
  -4  21   4       71.55       67.60      8.34 o 
  -3  21   4      957.13      932.03     19.23 o 
  -2  21   4      420.94      405.52     14.58 o 
  -1  21   4        3.37       11.03      5.18 o 
   0  21   4       83.40      104.86      6.55 o 
   1  21   4        4.36        6.80      5.88 o 
   2  21   4      175.28      180.78     12.53 o 
   3  21   4        8.26        1.75      9.27 o 
   4  21   4        0.08        3.92      7.51 o 
   5  21   4      214.87      221.29     14.28 o 
   6  21   4       47.66       55.88     13.97 o 
   7  21   4       25.38       39.23      9.70 o 
  -9  22   4        0.51      -14.77     15.62 o 
  -8  22   4        9.76       13.83     15.28 o 
  -7  22   4       51.60       68.18     17.48 o 
  -6  22   4       46.93       38.20     17.92 o 
  -5  22   4        9.07       10.20      6.64 o 
  -4  22   4      185.93      181.09     11.30 o 
  -3  22   4        7.64       14.44      6.85 o 
  -2  22   4        2.96        1.69      6.64 o 
  -1  22   4      594.10      610.96     31.29 o 
   0  22   4     1958.13     1908.40     29.90 o 
   1  22   4       18.59       14.15      9.81 o 
   2  22   4     1913.26     1812.49     51.63 o 
   3  22   4      384.36      363.13     17.72 o 
   4  22   4       82.29       96.43     10.87 o 
   5  22   4        9.14        9.73      8.84 o 
   6  22   4      111.75      140.70     13.22 o 
   7  22   4        1.33       -1.15      8.45 o 
  -9  23   4       34.02       45.00     24.04 o 
  -8  23   4        4.42        7.17     19.41 o 
  -7  23   4        0.36      -12.94     14.42 o 
  -6  23   4        7.54       -2.34     11.05 o 
  -5  23   4       90.65      109.18      9.58 o 
  -4  23   4       66.21       78.91      9.83 o 
  -3  23   4      281.93      273.30     13.63 o 
  -2  23   4       11.26        7.92      6.64 o 
  -1  23   4      116.91      128.80      8.93 o 
   0  23   4       16.24       19.82      5.56 o 
   1  23   4       18.20       25.01     10.16 o 
   2  23   4        5.41       27.15      9.06 o 
   3  23   4        9.69       16.62      8.65 o 
   4  23   4      187.40      193.35     13.36 o 
   5  23   4       65.12      104.29     11.74 o 
   6  23   4       32.73       38.14     10.57 o 
   7  23   4       36.07       40.36     10.28 o 
  -8  24   4       18.43        8.77     17.10 o 
  -7  24   4       12.54       -7.59     15.05 o 
  -6  24   4       15.81       14.64     19.71 o 
  -5  24   4      159.03      170.08     13.56 o 
  -4  24   4      102.35      100.62      9.50 o 
  -3  24   4       59.17       77.95      8.92 o 
  -2  24   4       51.57       41.53      8.22 o 
  -1  24   4      801.40      791.05     21.13 o 
   0  24   4       76.43       83.15      9.59 o 
   1  24   4      474.75      463.22     28.65 o 
   2  24   4      371.30      342.26     18.29 o 
   3  24   4       25.01       36.90      9.82 o 
   4  24   4      133.21      127.18     13.50 o 
   5  24   4        3.51        5.44      8.82 o 
   6  24   4        8.26       18.99     10.17 o 
   7  24   4       81.22       92.07     13.18 o 
  -8  25   4       41.45       25.47     17.47 o 
  -7  25   4       33.57       15.58     32.11 o 
  -6  25   4        0.42      -15.83     15.83 o 
  -5  25   4       36.36       46.89     10.37 o 
  -4  25   4       23.95       31.39      7.58 o 
  -3  25   4       71.93       76.34     11.08 o 
  -2  25   4        1.61        7.82      7.05 o 
  -1  25   4      125.36      122.92     10.55 o 
   0  25   4       36.85       47.67      8.43 o 
   1  25   4      224.25      241.62     22.03 o 
   2  25   4       76.65       85.86     14.25 o 
   3  25   4        0.98       -0.41      9.95 o 
   4  25   4       14.07       12.34      9.67 o 
   5  25   4      106.77      113.46     14.06 o 
   6  25   4        7.68       12.96     11.89 o 
  -8  26   4        8.24       37.97     18.67 o 
  -7  26   4       44.28       18.52     29.72 o 
  -6  26   4       63.95       45.10     21.21 o 
  -5  26   4      189.23      193.21     19.30 o 
  -4  26   4       84.62       98.03     11.81 o 
  -3  26   4       33.69       53.90      8.58 o 
  -2  26   4      224.42      234.80     13.67 o 
  -1  26   4      296.00      306.52     15.31 o 
   0  26   4      130.89      116.56     10.71 o 
   1  26   4      557.96      518.99     20.81 o 
   2  26   4       38.80       20.21      9.80 o 
   3  26   4       15.06        4.79      9.62 o 
   4  26   4        0.02        5.31      9.39 o 
   5  26   4       68.50       92.69     13.60 o 
   6  26   4        2.69       15.65     11.85 o 
  -8  27   4       45.60       41.73     18.99 o 
  -7  27   4      104.67      137.90     23.25 o 
  -6  27   4       87.40       94.85     20.16 o 
  -5  27   4      144.90      152.63     27.18 o 
  -4  27   4       43.26       37.68      9.97 o 
  -3  27   4        6.06        0.14      7.08 o 
  -2  27   4        7.68       26.55      8.08 o 
  -1  27   4        0.92       13.40      7.60 o 
   0  27   4       41.43       48.47      8.98 o 
   1  27   4      197.31      189.94     42.73 o 
   2  27   4      265.18      293.79     18.18 o 
   3  27   4       33.80       16.91     10.11 o 
   4  27   4       30.83       33.28     11.36 o 
   5  27   4        2.93       -9.89      9.89 o 
   6  27   4        3.43       19.30     12.27 o 
  -7  28   4       46.44       41.40     19.59 o 
  -6  28   4       11.49       35.65     18.08 o 
  -5  28   4       31.43       10.75     18.52 o 
  -4  28   4       52.68       61.77     24.64 o 
  -3  28   4        2.47        4.24      8.51 o 
  -2  28   4      240.64      268.03     15.12 o 
  -1  28   4        0.11       -5.30      7.13 o 
   0  28   4      178.32      177.39     14.91 o 
   1  28   4        7.30        2.01      8.79 o 
   2  28   4        9.62       21.15     10.42 o 
   3  28   4       25.04       28.67     10.94 o 
   4  28   4       13.14       34.37     11.58 o 
   5  28   4        4.95       13.43     11.87 o 
  -7  29   4       33.70       21.23     18.80 o 
  -6  29   4      205.36      182.71     24.97 o 
  -5  29   4       40.44       28.97     20.31 o 
  -4  29   4       18.53       21.31     20.61 o 
  -3  29   4       32.53       42.18     10.22 o 
  -2  29   4       42.30       44.71     12.30 o 
  -1  29   4      123.90      127.16     11.84 o 
   0  29   4       79.93       89.34     12.21 o 
   1  29   4       18.42       14.67      9.91 o 
   2  29   4       18.96       29.71     10.92 o 
   3  29   4        4.39        7.30     11.58 o 
   4  29   4        0.04        2.03     12.12 o 
   5  29   4       58.23       75.24     14.24 o 
  -6  30   4        4.31       20.23     18.20 o 
  -5  30   4        6.52       40.92     20.61 o 
  -4  30   4        4.61       -2.51     11.72 o 
  -3  30   4       26.82       51.59     26.88 o 
  -2  30   4        1.44       13.45     15.83 o 
  -1  30   4      174.55      200.98     15.00 o 
   0  30   4       62.44       53.31     11.13 o 
   1  30   4        3.87       18.39     10.01 o 
   2  30   4      209.14      216.54     17.33 o 
   3  30   4        3.27       -3.50     10.31 o 
   4  30   4        9.68       14.64     12.25 o 
   5  30   4        4.00       19.41     14.08 o 
  -6  31   4       35.54       -2.11     17.47 o 
  -5  31   4        0.02        8.66     20.01 o 
  -4  31   4       30.15       56.42     15.73 o 
  -3  31   4       15.40       11.85     23.60 o 
  -2  31   4       22.45       31.96     20.61 o 
  -1  31   4        1.82        2.47      9.11 o 
   0  31   4        7.67       19.51     15.68 o 
   1  31   4       13.45       25.28     10.69 o 
   2  31   4       64.27       71.37     13.00 o 
   3  31   4       42.04       50.50     13.31 o 
   4  31   4        9.56        9.95     11.86 o 
  -5  32   4       28.10       53.76     23.89 o 
  -4  32   4        1.04       33.55     14.89 o 
  -3  32   4        5.88        0.78     12.78 o 
  -2  32   4       16.13       24.47     21.80 o 
  -1  32   4        2.26        0.57      9.97 o 
   0  32   4        5.40       29.13     21.95 o 
   1  32   4       67.54       82.92     24.64 o 
   2  32   4        7.67       25.30     17.62 o 
   3  32   4       47.53       38.68     16.73 o 
   4  32   4       25.82       30.53     31.36 o 
  -5  33   4        3.62       -0.46     17.55 o 
  -4  33   4       14.04       14.34     20.61 o 
  -3  33   4        0.46       12.67     14.32 o 
  -2  33   4       43.13       44.18     28.23 o 
  -1  33   4       28.04       40.22     12.01 o 
   0  33   4        4.62        4.91     13.26 o 
   1  33   4        3.05        2.98     15.98 o 
   2  33   4        8.10       18.33     16.88 o 
   3  33   4       33.75       52.99     16.40 o 
  -4  34   4        5.10       16.13     20.61 o 
  -3  34   4      129.21      164.76     22.59 o 
  -2  34   4       99.46       95.57     18.50 o 
  -1  34   4       19.95       21.02     11.32 o 
   0  34   4       43.05       45.82     23.60 o 
   1  34   4       34.06       18.46     24.64 o 
   2  34   4        1.16       -1.18     28.08 o 
  -3  35   4        9.41       21.08     33.00 o 
  -2  35   4        0.02       26.65     15.28 o 
  -1  35   4        4.17       25.13     11.38 o 
   0  35   4       30.04        1.84     14.12 o 
   1  35   4       16.27       23.64     15.40 o 
  -1  36   4       32.12       30.68     12.43 o 
 -11   0   5      213.41      201.19     24.29 o 
  -9   0   5      301.93      284.48     26.22 o 
  -7   0   5        2.37       12.20      6.51 o 
  -5   0   5      594.59      620.40     23.82 o 
  -3   0   5     1595.22     1754.36     24.92 o 
  -1   0   5      203.86      199.56      8.17 o 
   1   0   5     1388.56     1370.64     51.67 o 
   3   0   5     1937.63     1955.67     43.25 o 
   5   0   5       26.83       16.41      8.67 o 
   7   0   5        1.08       -8.97      8.97 o 
   9   0   5      124.83      126.34     24.49 o 
 -11   1   5       61.27       65.53     13.36 o 
 -10   1   5       31.53       25.60      8.57 o 
  -9   1   5       43.71       50.52      8.38 o 
  -8   1   5       35.25       27.51      5.42 o 
  -7   1   5       47.15       57.74      6.42 o 
  -6   1   5      111.04      116.60     12.20 o 
  -5   1   5      541.13      514.20     17.73 o 
  -4   1   5     2106.96     2159.58     22.01 o 
  -3   1   5     1228.55     1497.07     15.92 o 
  -2   1   5     2299.33     2367.51     28.77 o 
  -1   1   5        8.89        7.64      2.39 o 
   0   1   5        2.78        1.10      4.58 o 
   1   1   5     1591.97     1663.85     33.97 o 
   2   1   5      737.57      764.63     21.32 o 
   3   1   5      160.59      162.30      7.93 o 
   4   1   5      523.28      505.00     13.56 o 
   5   1   5        0.31       -3.58      5.54 o 
   6   1   5      102.64       91.75     11.68 o 
   7   1   5       17.90        7.81      7.36 o 
   8   1   5       28.54       47.81     10.71 o 
   9   1   5       20.01       17.36     12.67 o 
 -11   2   5        3.49        3.04     11.10 o 
 -10   2   5       65.58       78.51     10.73 o 
  -9   2   5      393.06      408.96     15.63 o 
  -8   2   5        0.01        1.12      5.25 o 
  -7   2   5       30.89       19.95      7.49 o 
  -6   2   5        0.71        9.99      4.66 o 
  -5   2   5      872.01      955.79     23.86 o 
  -4   2   5       22.03       26.05      3.30 o 
  -3   2   5     1381.97     1556.96     20.64 o 
  -2   2   5      247.49      286.86      6.41 o 
   0   2   5     1129.67     1229.18     26.44 o 
   1   2   5      116.29       88.71      8.42 o 
   2   2   5       93.34       93.77     10.21 o 
   3   2   5     1447.67     1478.01     30.72 o 
   4   2   5     1996.14     1895.13     31.52 o 
   5   2   5      164.41      162.80      9.79 o 
   6   2   5        6.88       13.62      6.49 o 
   7   2   5      262.99      271.25     16.09 o 
   8   2   5       82.50       96.78     12.46 o 
   9   2   5        2.28       17.10     12.14 o 
 -11   3   5      116.23      100.24     14.34 o 
 -10   3   5       49.08       56.62     10.26 o 
  -9   3   5        6.64        7.79      7.35 o 
  -8   3   5      216.58      249.67     10.70 o 
  -7   3   5       52.32       70.44      7.44 o 
  -6   3   5      970.67      895.38     27.54 o 
  -5   3   5      616.83      662.16     12.14 o 
  -4   3   5     2317.87     2283.19     24.92 o 
  -3   3   5     1154.80     1161.24     12.08 o 
  -2   3   5     1861.56     1824.33     18.06 o 
  -1   3   5      996.07     1025.29     17.06 o 
   0   3   5     1144.74     1237.71     28.45 o 
   1   3   5     2530.14     2625.34     48.22 o 
   2   3   5      431.33      394.67     11.62 o 
   3   3   5     1041.01     1017.86     30.47 o 
   4   3   5      106.35      104.97      9.14 o 
   5   3   5      206.11      215.69     10.84 o 
   6   3   5       65.15       64.18      8.91 o 
   7   3   5       88.47       85.85     10.85 o 
   8   3   5      125.05      135.41     13.43 o 
   9   3   5       33.86       64.80     19.12 o 
 -11   4   5        0.39        1.75     14.70 o 
 -10   4   5      557.48      569.59     20.50 o 
  -9   4   5        8.60       -0.03      7.04 o 
  -8   4   5      341.64      355.95     15.74 o 
  -7   4   5        8.40        7.64      6.14 o 
  -6   4   5      369.59      358.22     12.88 o 
  -5   4   5      183.24      201.21      8.62 o 
  -4   4   5      433.98      435.85      9.58 o 
  -3   4   5      126.18      146.45      3.87 o 
  -2   4   5      455.93      374.56      7.47 o 
  -1   4   5     1238.35     1212.45     19.32 o 
   0   4   5     4143.26     4236.79     53.31 o 
   1   4   5     1589.43     1715.14     30.70 o 
   2   4   5       17.67        8.27      4.24 o 
   3   4   5      907.28      878.50     20.13 o 
   4   4   5      547.07      580.40     14.25 o 
   5   4   5      250.04      247.39     20.44 o 
   6   4   5      709.48      740.19     21.76 o 
   7   4   5       28.24       39.63      9.21 o 
   8   4   5      117.44      127.40     13.19 o 
   9   4   5       26.10       30.29     10.11 o 
 -11   5   5      205.48      242.03     25.33 o 
 -10   5   5      162.10      177.04     13.34 o 
  -9   5   5       30.05       28.87      8.32 o 
  -8   5   5       33.77       36.53      6.75 o 
  -7   5   5       24.29       25.08      7.47 o 
  -6   5   5      148.61      151.06      9.05 o 
  -5   5   5     3911.76     3855.72     50.41 o 
  -4   5   5     6841.36     6977.66     70.37 o 
  -3   5   5      577.82      573.39     11.51 o 
  -2   5   5      350.81      400.11      7.89 o 
  -1   5   5     3158.16     3459.47     56.89 o 
   0   5   5     1446.24     1502.51     23.18 o 
   1   5   5      134.73      186.87      9.90 o 
   2   5   5      565.72      529.94     13.10 o 
   3   5   5     2328.94     2290.60     38.79 o 
   4   5   5        0.76        7.52      6.08 o 
   5   5   5      543.27      500.42     15.07 o 
   6   5   5       19.40       30.94      7.71 o 
   7   5   5      102.68       98.52     11.31 o 
   8   5   5      122.74      125.87     13.27 o 
   9   5   5        2.83        2.77      9.00 o 
 -11   6   5       25.03       11.69     16.67 o 
 -10   6   5        2.02        8.55     10.48 o 
  -9   6   5      360.14      359.13     17.25 o 
  -8   6   5       49.58       42.14      7.10 o 
  -7   6   5      230.45      224.83      8.56 o 
  -6   6   5      504.88      475.38     13.77 o 
  -5   6   5        0.85       -3.86      5.43 o 
  -4   6   5      474.06      521.89     11.80 o 
  -3   6   5     1095.12     1223.20     16.90 o 
  -2   6   5     2512.20     2718.65     28.42 o 
  -1   6   5     2807.37     2739.48     41.37 o 
   0   6   5      334.74      344.31     10.72 o 
   1   6   5      211.81      174.70      8.80 o 
   2   6   5       61.96       76.93      6.90 o 
   3   6   5      723.01      708.49     20.77 o 
   4   6   5        2.90        0.87      4.18 o 
   5   6   5      495.84      537.32     15.64 o 
   6   6   5       41.17       43.48      8.05 o 
   7   6   5      520.74      487.89     27.00 o 
   8   6   5       36.74       47.15      9.49 o 
   9   6   5        2.25        8.75      9.36 o 
 -11   7   5      215.03      268.13     26.61 o 
 -10   7   5       87.19      103.30     12.51 o 
  -9   7   5       49.80       52.31      8.22 o 
  -8   7   5      135.05      136.76      9.22 o 
  -7   7   5       36.98       24.41      7.07 o 
  -6   7   5      115.04      123.09      8.30 o 
  -5   7   5      764.79      799.99     15.85 o 
  -4   7   5     1773.99     1701.75     21.11 o 
  -3   7   5     4860.76     4696.43     49.70 o 
  -2   7   5      124.66      114.85      4.62 o 
  -1   7   5      134.87      143.78     11.05 o 
   0   7   5      363.53      413.99     11.93 o 
   1   7   5     2356.45     2479.88     34.11 o 
   2   7   5       59.30       70.52      6.94 o 
   3   7   5       72.87       60.57      8.75 o 
   4   7   5      321.87      294.37     16.02 o 
   5   7   5       97.64       98.56      8.25 o 
   6   7   5        0.83       19.00      6.72 o 
   7   7   5        7.77       13.40      7.30 o 
   8   7   5       14.25       36.96     12.09 o 
   9   7   5        5.80       12.63      9.61 o 
 -11   8   5       29.44       40.36     18.52 o 
 -10   8   5       52.53       77.90     22.30 o 
  -9   8   5        0.17       -7.03      7.03 o 
  -8   8   5       51.14       44.95      7.23 o 
  -7   8   5       94.81       94.90      8.94 o 
  -6   8   5      533.27      523.57     14.48 o 
  -5   8   5      166.07      170.32      8.07 o 
  -4   8   5      173.54      162.99     12.85 o 
  -3   8   5     2892.92     3098.07     34.86 o 
  -2   8   5      482.55      478.77      8.72 o 
  -1   8   5       33.88       31.08      3.66 o 
   0   8   5      325.17      361.00      9.87 o 
   1   8   5      850.74      955.47     17.18 o 
   2   8   5      123.07      139.24     12.37 o 
   3   8   5      105.97       89.49     10.04 o 
   4   8   5      178.85      191.83     13.74 o 
   5   8   5        1.19       -4.67      5.04 o 
   6   8   5       32.09       34.58      7.32 o 
   7   8   5       76.11       70.93      8.69 o 
   8   8   5        2.64       10.18      8.14 o 
   9   8   5      150.47      156.89     14.31 o 
 -11   9   5       12.48       85.42     28.67 o 
 -10   9   5       87.73       88.60     14.47 o 
  -9   9   5       64.16       62.49     10.04 o 
  -8   9   5       88.79       81.67      8.27 o 
  -7   9   5      830.96      838.72     19.38 o 
  -6   9   5       21.06       14.59      4.07 o 
  -5   9   5      315.59      316.18     10.41 o 
  -4   9   5       57.10       60.15      6.61 o 
  -3   9   5      352.97      360.73      8.30 o 
  -2   9   5        2.11        4.23      3.14 o 
  -1   9   5        2.47       10.02      3.35 o 
   0   9   5      669.74      737.73     13.21 o 
   1   9   5       14.18       20.74      4.35 o 
   2   9   5        0.02        6.92      7.26 o 
   3   9   5      400.69      357.49     22.94 o 
   4   9   5        2.62        3.40      7.76 o 
   5   9   5       12.17       11.72      5.29 o 
   6   9   5        0.04       -5.43      5.43 o 
   7   9   5       16.24       25.12      7.35 o 
   8   9   5       11.09       17.88      8.35 o 
   9   9   5        0.05       11.79      9.36 o 
 -11  10   5        0.90      -21.21     22.70 o 
 -10  10   5       53.34       63.86     13.82 o 
  -9  10   5        5.73        4.68      7.58 o 
  -8  10   5       74.44       94.00      8.63 o 
  -7  10   5     2421.11     2297.10     36.05 o 
  -6  10   5      270.08      245.77     10.81 o 
  -5  10   5       42.92       47.51      5.86 o 
  -4  10   5      261.67      268.74      8.25 o 
  -3  10   5      193.13      183.06      6.84 o 
  -2  10   5        8.52       11.47      3.54 o 
  -1  10   5       16.55       25.83      3.48 o 
   0  10   5      414.96      447.13     13.42 o 
   1  10   5      936.28      879.88     15.38 o 
   2  10   5        0.24        1.52      5.03 o 
   3  10   5        9.28        7.28      6.52 o 
   4  10   5       59.18       54.82      8.90 o 
   5  10   5       25.37       21.54      5.58 o 
   6  10   5        4.21       16.71      6.31 o 
   7  10   5        9.98        9.34      6.85 o 
   8  10   5        1.86       -0.16      7.47 o 
 -11  11   5        0.60       -6.57     23.89 o 
 -10  11   5       62.40       61.69     13.77 o 
  -9  11   5       66.03       80.91     11.49 o 
  -8  11   5      100.57      120.15      9.19 o 
  -7  11   5       49.38       63.44      7.71 o 
  -6  11   5      381.86      389.36     11.33 o 
  -5  11   5     1040.10     1045.10     25.39 o 
  -4  11   5      989.42      954.38     13.57 o 
  -3  11   5       74.44       76.78      5.79 o 
  -2  11   5      201.65      228.94      8.13 o 
  -1  11   5       18.30       19.68      3.55 o 
   0  11   5      232.41      247.35      9.23 o 
   1  11   5      166.23      156.01      9.25 o 
   2  11   5        0.43       -4.81      4.81 o 
   3  11   5      864.98      867.73     25.14 o 
   4  11   5      522.41      468.25     17.17 o 
   5  11   5       71.49       84.52      7.85 o 
   6  11   5       30.68       35.49      7.08 o 
   7  11   5        1.50       -6.27      6.27 o 
   8  11   5      137.99      132.69     11.68 o 
 -11  12   5        3.30        1.79     24.19 o 
 -10  12   5        4.66        3.56     15.98 o 
  -9  12   5      125.26      134.19     19.87 o 
  -8  12   5     1054.69     1069.56     22.87 o 
  -7  12   5       18.35       28.64     10.54 o 
  -6  12   5     3669.54     3545.13     48.55 o 
  -5  12   5       87.63       84.40      8.67 o 
  -4  12   5      123.09      125.49      7.82 o 
  -3  12   5      183.59      185.58      8.63 o 
  -2  12   5      142.24      132.99      5.56 o 
  -1  12   5      292.13      294.44      8.05 o 
   0  12   5     2750.49     2778.07     38.80 o 
   1  12   5        6.85        6.98      4.95 o 
   2  12   5      145.44      137.52      8.74 o 
   3  12   5      952.51      865.44     27.78 o 
   4  12   5       17.82       17.31      7.44 o 
   5  12   5      184.85      171.72      9.53 o 
   6  12   5       76.60       86.21      8.50 o 
   7  12   5        3.84        3.45      6.61 o 
   8  12   5       96.47      122.26     11.52 o 
 -10  13   5      117.15      105.29     19.09 o 
  -9  13   5       11.66       36.63      9.88 o 
  -8  13   5      521.74      548.13     39.94 o 
  -7  13   5      180.04      192.50     10.25 o 
  -6  13   5      891.66      891.08     18.19 o 
  -5  13   5     2413.73     2295.27     38.31 o 
  -4  13   5      632.53      606.33     14.82 o 
  -3  13   5      311.61      323.41     10.10 o 
  -2  13   5       95.22      110.35      5.44 o 
  -1  13   5      113.22      107.95      5.35 o 
   0  13   5        0.02       -4.27      4.27 o 
   1  13   5      224.35      206.16     10.11 o 
   2  13   5     1044.94     1005.00     21.32 o 
   3  13   5       24.77       19.64      7.37 o 
   4  13   5        1.21       -7.66      7.66 o 
   5  13   5      158.07      165.14      9.41 o 
   6  13   5        6.16        5.33      6.25 o 
   7  13   5        0.71       -4.22      6.61 o 
   8  13   5       26.68       43.53      9.41 o 
 -10  14   5        4.21       15.11     14.80 o 
  -9  14   5      389.70      418.85     23.27 o 
  -8  14   5       19.79       35.46      8.35 o 
  -7  14   5      500.90      506.52     13.53 o 
  -6  14   5        8.87       21.55      5.45 o 
  -5  14   5        9.00        7.96      5.66 o 
  -4  14   5        9.01        7.13      5.55 o 
  -3  14   5     2819.39     2912.68     36.90 o 
  -2  14   5      274.10      255.68      7.80 o 
  -1  14   5     1755.66     1802.94     21.54 o 
   0  14   5       22.54       35.20      6.36 o 
   1  14   5      245.21      218.94     10.51 o 
   2  14   5      358.26      358.98     12.79 o 
   3  14   5     1150.86     1082.25     22.83 o 
   4  14   5       31.23       16.54      9.39 o 
   5  14   5      121.27      133.86      9.97 o 
   6  14   5        0.00        2.94      6.32 o 
   7  14   5      159.33      171.60     11.96 o 
   8  14   5        6.02        5.41      8.25 o 
 -10  15   5       11.40       11.75     14.92 o 
  -9  15   5      169.00      155.29     16.63 o 
  -8  15   5      162.55      143.74     12.54 o 
  -7  15   5       28.50       18.31      5.96 o 
  -6  15   5      286.28      315.94     17.16 o 
  -5  15   5      303.76      274.64     11.21 o 
  -4  15   5      327.54      320.31     12.13 o 
  -3  15   5      379.87      390.82     11.12 o 
  -2  15   5       38.05       39.71      4.64 o 
  -1  15   5      193.59      211.17      6.79 o 
   0  15   5        0.77       -0.75      8.23 o 
   1  15   5     1496.68     1450.97     27.16 o 
   2  15   5     1156.06     1114.67     31.56 o 
   3  15   5      218.84      237.19     11.04 o 
   4  15   5      310.78      266.08     11.83 o 
   5  15   5       59.80       52.42      7.09 o 
   6  15   5       33.38       35.27      7.52 o 
   7  15   5        1.08        6.60      7.43 o 
   8  15   5        0.45       -3.31      8.34 o 
 -10  16   5       29.77       10.45     24.79 o 
  -9  16   5       11.58       19.15     21.74 o 
  -8  16   5      349.39      365.22     21.45 o 
  -7  16   5        5.46       -0.77      8.26 o 
  -6  16   5      988.24     1007.43     24.11 o 
  -5  16   5        0.09       -4.57      4.57 o 
  -4  16   5     1413.55     1325.92     26.63 o 
  -3  16   5        7.80        4.70      4.88 o 
  -2  16   5      345.04      368.88     12.82 o 
  -1  16   5        2.06       -3.46      3.46 o 
   0  16   5       83.26       89.61     13.75 o 
   1  16   5        0.35        2.29      6.55 o 
   2  16   5      174.44      170.89     10.82 o 
   3  16   5        7.09        1.49      8.38 o 
   4  16   5       92.97      112.08      8.90 o 
   5  16   5        1.70        1.99      5.83 o 
   6  16   5       26.86       19.31      7.33 o 
   7  16   5       52.25       57.19      9.32 o 
   8  16   5        2.29        1.72      8.64 o 
 -10  17   5       12.25        6.78     16.13 o 
  -9  17   5        1.97       -5.42     10.72 o 
  -8  17   5        8.08       -9.95     10.54 o 
  -7  17   5      219.91      239.81     15.84 o 
  -6  17   5       11.66        8.56      9.04 o 
  -5  17   5      497.60      527.06     13.23 o 
  -4  17   5       40.29       45.70      7.17 o 
  -3  17   5        3.87       -1.17      4.84 o 
  -2  17   5      104.45      111.24      6.25 o 
  -1  17   5      220.60      212.91     10.26 o 
   0  17   5      100.17       97.57      5.16 o 
   1  17   5      380.41      382.58     14.06 o 
   2  17   5     1162.02     1099.71     30.38 o 
   3  17   5       22.38       18.86      9.16 o 
   4  17   5       22.87       21.57      6.10 o 
   5  17   5      171.68      172.17     11.51 o 
   6  17   5       26.74       30.01      7.72 o 
   7  17   5       55.33       77.03     10.09 o 
   8  17   5       48.62       48.27     10.32 o 
 -10  18   5        0.09      -13.26     29.27 o 
  -9  18   5       33.60       29.67     32.26 o 
  -8  18   5       33.16       24.79     19.85 o 
  -7  18   5        2.58       -3.02      7.75 o 
  -6  18   5      189.59      188.17     14.08 o 
  -5  18   5      278.35      281.74     11.83 o 
  -4  18   5        0.31       -4.54      5.71 o 
  -3  18   5       85.20       82.99      7.02 o 
  -2  18   5       53.95       53.70      5.38 o 
  -1  18   5       13.07        9.07      5.02 o 
   0  18   5       78.68       96.68      5.95 o 
   1  18   5      141.45      136.61      9.13 o 
   2  18   5        8.88       14.11      9.21 o 
   3  18   5      209.33      212.29     46.45 o 
   4  18   5       73.23       70.57      7.77 o 
   5  18   5        0.09        7.47      7.16 o 
   6  18   5        1.11       -1.46      6.89 o 
   7  18   5       34.16       31.01      9.15 o 
  -9  19   5       11.55       12.52     18.22 o 
  -8  19   5       16.69       11.24     11.21 o 
  -7  19   5        1.57        1.29      8.05 o 
  -6  19   5       14.63        5.39      8.04 o 
  -5  19   5       22.07       27.57      7.56 o 
  -4  19   5       85.51       75.32      6.38 o 
  -3  19   5      102.89      109.65      6.45 o 
  -2  19   5       11.15        5.25      4.55 o 
  -1  19   5      870.60      828.83     14.08 o 
   0  19   5      861.50      814.85     19.12 o 
   1  19   5        0.19       -1.06      4.24 o 
   2  19   5       67.12       83.67     12.24 o 
   3  19   5       84.67       86.70      7.61 o 
   4  19   5        3.17        1.51      6.73 o 
   5  19   5       76.89       68.65     15.03 o 
   6  19   5       52.51       72.19      9.43 o 
   7  19   5       32.43       41.67      9.48 o 
  -9  20   5       16.26       14.04     16.20 o 
  -8  20   5      108.91      108.53     14.91 o 
  -7  20   5        4.93        5.38     11.84 o 
  -6  20   5      287.95      257.78     19.71 o 
  -5  20   5       41.53       48.60      7.88 o 
  -4  20   5       30.72       33.88      7.59 o 
  -3  20   5      390.80      360.81     12.15 o 
  -2  20   5      742.47      713.00     17.63 o 
  -1  20   5      323.97      317.53      9.62 o 
   0  20   5      513.69      497.66     14.30 o 
   1  20   5      441.37      454.37     12.92 o 
   2  20   5        6.48        2.85      4.24 o 
   3  20   5       15.83       18.47      7.29 o 
   4  20   5      188.31      200.54     12.07 o 
   5  20   5       62.77       55.11      9.40 o 
   6  20   5       52.14       61.30      9.32 o 
   7  20   5        2.25        2.45      8.45 o 
  -9  21   5       27.12       27.58     16.95 o 
  -8  21   5        2.45       -9.36     16.13 o 
  -7  21   5        3.12      -11.25     11.25 o 
  -6  21   5      158.77      155.46     14.61 o 
  -5  21   5      876.54      819.01     20.98 o 
  -4  21   5      172.04      182.12     11.64 o 
  -3  21   5      505.74      497.86     16.69 o 
  -2  21   5       29.32       44.04      7.96 o 
  -1  21   5      307.49      303.84     14.20 o 
   0  21   5      109.72      101.85     10.63 o 
   1  21   5        5.84        9.48      7.61 o 
   2  21   5      468.14      464.27     15.72 o 
   3  21   5        2.33       10.78      6.63 o 
   4  21   5      205.94      210.14     18.06 o 
   5  21   5        6.10        2.64      7.94 o 
   6  21   5        7.54       15.36      8.10 o 
   7  21   5       38.00       47.04     10.32 o 
  -9  22   5       93.78       83.30     23.60 o 
  -8  22   5       28.56       44.79     18.16 o 
  -7  22   5       62.58       73.49     15.10 o 
  -6  22   5        7.69       -3.21     11.00 o 
  -5  22   5       91.45      124.45     10.28 o 
  -4  22   5       34.50       44.20     10.09 o 
  -3  22   5      224.76      252.12     13.56 o 
  -2  22   5      138.94      126.40     11.68 o 
  -1  22   5     2162.92     2146.54     33.49 o 
   0  22   5      164.05      170.28     12.64 o 
   1  22   5      662.30      682.42     21.46 o 
   2  22   5      190.69      191.88     16.09 o 
   3  22   5       14.09       20.42      8.54 o 
   4  22   5        6.99        1.15      8.22 o 
   5  22   5      164.57      178.60     16.08 o 
   6  22   5       28.81       39.40     10.11 o 
   7  22   5      171.90      235.99     15.57 o 
  -9  23   5        9.31       16.78     17.68 o 
  -8  23   5        0.00      -15.35     15.35 o 
  -7  23   5       93.27       58.84     23.89 o 
  -6  23   5        0.78      -20.77     29.72 o 
  -5  23   5      307.43      318.41     14.70 o 
  -4  23   5       81.58       95.00      9.63 o 
  -3  23   5        7.35       14.43      7.21 o 
  -2  23   5       10.91        2.31      7.72 o 
  -1  23   5        8.15       17.81      7.27 o 
   0  23   5       56.62       60.42      9.85 o 
   1  23   5      354.59      351.22     22.45 o 
   2  23   5      241.21      205.27     14.04 o 
   3  23   5      334.57      360.32     31.38 o 
   4  23   5       13.31        2.69     14.10 o 
   5  23   5       39.51       62.41     10.46 o 
   6  23   5        5.96       -3.45      9.57 o 
  -8  24   5      117.84      130.44     22.75 o 
  -7  24   5        1.10      -18.52     18.52 o 
  -6  24   5      399.39      416.70     25.19 o 
  -5  24   5       24.63       22.23     11.38 o 
  -4  24   5        0.69       -5.36      6.69 o 
  -3  24   5        0.40        2.42      6.88 o 
  -2  24   5      149.89      162.95     11.56 o 
  -1  24   5       19.22       18.65     10.73 o 
   0  24   5     1352.31     1338.63     43.21 o 
   1  24   5      257.50      271.36     19.19 o 
   2  24   5        2.68       12.45      8.90 o 
   3  24   5       98.02       91.42     11.63 o 
   4  24   5        4.07        0.21      8.28 o 
   5  24   5       33.42       53.62     10.80 o 
   6  24   5       11.96        2.26     16.47 o 
  -8  25   5       12.31       16.05     18.10 o 
  -7  25   5        5.38      -15.79     15.79 o 
  -6  25   5        0.01      -12.25     18.52 o 
  -5  25   5        0.57       10.78     14.64 o 
  -4  25   5        0.17        9.82      7.24 o 
  -3  25   5       14.15       18.41      9.27 o 
  -2  25   5        2.89        8.99      7.36 o 
  -1  25   5      141.14      127.55     11.00 o 
   0  25   5        9.67       14.05      8.65 o 
   1  25   5       26.57       32.15      9.93 o 
   2  25   5      324.80      295.41     17.32 o 
   3  25   5       42.71       27.12     15.90 o 
   4  25   5        1.46       -6.31      9.10 o 
   5  25   5       88.49       86.05     12.12 o 
   6  25   5       16.97       29.95     11.18 o 
  -8  26   5        4.86      -17.18     17.18 o 
  -7  26   5       39.64       32.38     19.52 o 
  -6  26   5       13.65       25.69     19.71 o 
  -5  26   5        7.63        0.15     10.97 o 
  -4  26   5       44.65       40.49      8.65 o 
  -3  26   5      105.14      117.91     10.74 o 
  -2  26   5        0.52       -4.15      6.74 o 
  -1  26   5      161.04      145.53     11.79 o 
   0  26   5       15.91        5.52      8.64 o 
   1  26   5       77.34       60.99     11.31 o 
   2  26   5       74.69       72.85     11.57 o 
   3  26   5       26.73       21.37      9.91 o 
   4  26   5        8.90        8.48      9.84 o 
   5  26   5        0.16        7.49     14.78 o 
  -7  27   5        8.63        3.10     18.30 o 
  -6  27   5       27.69       10.16     20.61 o 
  -5  27   5       44.87       30.47     20.01 o 
  -4  27   5       35.37       45.68     10.70 o 
  -3  27   5        0.02       -2.38      9.18 o 
  -2  27   5        2.31        8.25      7.46 o 
  -1  27   5       61.73       54.23      9.25 o 
   0  27   5        0.86        6.50      8.68 o 
   1  27   5        1.58        6.44      9.03 o 
   2  27   5      122.21      122.16     13.50 o 
   3  27   5        9.55       -4.01     10.60 o 
   4  27   5        1.91       -8.59     17.58 o 
   5  27   5       14.26       27.09     14.52 o 
  -7  28   5        0.63      -16.49     16.49 o 
  -6  28   5       21.70       -0.90     19.71 o 
  -5  28   5        6.08       22.70     19.41 o 
  -4  28   5        2.75       12.25      9.49 o 
  -3  28   5       35.21       37.92      8.54 o 
  -2  28   5        8.05        6.24      7.57 o 
  -1  28   5       54.87       57.14      9.44 o 
   0  28   5        0.21        2.32      8.60 o 
   1  28   5        2.99        2.59      9.21 o 
   2  28   5        2.13       -6.68     22.41 o 
   3  28   5      120.39      112.65     14.38 o 
   4  28   5       61.92       70.34     13.50 o 
   5  28   5        5.09        6.69     11.64 o 
  -7  29   5        0.05       -1.19     17.42 o 
  -6  29   5        6.99       21.50     21.50 o 
  -5  29   5       38.45       91.40     25.69 o 
  -4  29   5        4.04       -2.01     22.55 o 
  -3  29   5       35.01       50.19     10.94 o 
  -2  29   5       49.89       52.33      9.50 o 
  -1  29   5       12.75       22.31      8.49 o 
   0  29   5        6.64       13.91      9.47 o 
   1  29   5        0.13       20.29      9.97 o 
   2  29   5       67.80       73.47     14.15 o 
   3  29   5       27.62       37.02     11.94 o 
   4  29   5       98.55      116.06     15.68 o 
  -6  30   5       12.42        0.00     19.12 o 
  -5  30   5        7.82       20.31     21.80 o 
  -4  30   5       25.95       35.95     23.75 o 
  -3  30   5       16.97       23.13     10.30 o 
  -2  30   5      125.27       88.36     16.92 o 
  -1  30   5      121.97      138.51     12.51 o 
   0  30   5        4.70        3.34      9.37 o 
   1  30   5      158.67      142.18     15.31 o 
   2  30   5        7.26       -2.85     10.39 o 
   3  30   5        1.86        8.86     10.97 o 
   4  30   5        0.17       -3.24     11.64 o 
  -6  31   5       41.35       48.09     25.39 o 
  -5  31   5      177.28       88.11     25.39 o 
  -4  31   5       65.49      114.98     19.21 o 
  -3  31   5      162.83      162.79     20.91 o 
  -2  31   5        0.06       18.14     13.41 o 
  -1  31   5       19.35       41.34     11.15 o 
   0  31   5        0.30       -1.50     12.04 o 
   1  31   5       37.24       57.74     13.47 o 
   2  31   5       56.17       70.55     13.32 o 
   3  31   5       31.86       54.88     16.88 o 
  -5  32   5        7.29      -15.83     20.01 o 
  -4  32   5        0.36      -11.35     17.92 o 
  -3  32   5        8.57        9.78     40.77 o 
  -2  32   5      143.25      156.22     26.43 o 
  -1  32   5        3.42       14.64     10.84 o 
   0  32   5      146.86      153.79     19.59 o 
   1  32   5        0.76       17.35     11.02 o 
   2  32   5       80.31       78.54     14.17 o 
   3  32   5        0.08        1.41     12.25 o 
  -4  33   5       74.74      115.29     29.27 o 
  -3  33   5        8.69       28.66     15.71 o 
  -2  33   5       21.34       30.64     18.37 o 
  -1  33   5        0.32       11.37     10.34 o 
   0  33   5        5.15       22.55     14.28 o 
   1  33   5       20.43       34.76     15.62 o 
   2  33   5       63.59       66.21     17.89 o 
  -3  34   5       70.36      114.43     35.54 o 
  -2  34   5        0.03       15.13     33.45 o 
  -1  34   5       87.72       92.09     18.16 o 
   0  34   5        0.73       -5.30     13.09 o 
   1  34   5       15.94       25.90     15.93 o 
  -2  35   5        2.63       16.46     17.32 o 
  -1  35   5       27.30       59.16     16.11 o 
   0  35   5        2.09      -15.83     15.83 o 
 -10   0   6      234.26      197.29     22.47 o 
  -8   0   6      265.92      281.11     22.31 o 
  -6   0   6       16.19       23.89     19.12 o 
  -4   0   6      967.12      954.94     18.40 o 
  -2   0   6     6581.17     6295.19     98.12 o 
   0   0   6     1483.47     1477.87     55.26 o 
   2   0   6     1274.88     1300.75     54.96 o 
   4   0   6      122.85      135.16     12.02 o 
   6   0   6      569.57      599.80     26.28 o 
   8   0   6      207.50      251.49     28.37 o 
 -11   1   6        1.69        0.38     12.80 o 
 -10   1   6       68.39       76.04     12.39 o 
  -9   1   6        1.45        2.18      8.87 o 
  -8   1   6        3.04        8.29      7.86 o 
  -7   1   6       70.99       80.90     10.21 o 
  -6   1   6        8.90       -7.10      7.10 o 
  -5   1   6      750.37      736.09     13.77 o 
  -4   1   6     1271.64     1278.39     15.14 o 
  -3   1   6      223.81      232.52      7.95 o 
  -2   1   6     1682.37     1670.02     22.71 o 
  -1   1   6      791.97      825.84     15.81 o 
   0   1   6      231.98      247.04     25.14 o 
   1   1   6      149.22      130.02     10.57 o 
   2   1   6      619.99      620.13     40.02 o 
   3   1   6     1375.26     1394.75     30.35 o 
   4   1   6      868.42      857.61     19.01 o 
   5   1   6       67.84       72.89      7.69 o 
   6   1   6      385.08      377.58     15.29 o 
   7   1   6        3.92       -4.21      7.14 o 
   8   1   6        9.30       17.07     11.29 o 
 -11   2   6        4.88       10.70     13.33 o 
 -10   2   6       78.08       80.25     12.46 o 
  -9   2   6       91.42       80.29     11.73 o 
  -8   2   6       12.68       12.44      6.98 o 
  -7   2   6      202.67      213.25     13.43 o 
  -6   2   6      550.47      518.38     13.98 o 
  -5   2   6      935.94      917.46     14.49 o 
  -4   2   6       11.33       15.20      3.22 o 
  -3   2   6       67.17       79.39      4.76 o 
  -2   2   6     1041.86     1066.96     15.38 o 
  -1   2   6      131.98      164.32      5.65 o 
   0   2   6       22.37       31.63      9.01 o 
   1   2   6     1228.52     1178.83     28.44 o 
   2   2   6       13.73       -4.56     12.69 o 
   3   2   6      998.84      974.16     32.07 o 
   4   2   6      468.17      422.20     12.94 o 
   5   2   6       83.27       96.11      8.97 o 
   6   2   6       31.92       27.20      7.49 o 
   7   2   6      141.09      183.55     14.10 o 
   8   2   6        1.06       -0.34      9.15 o 
 -11   3   6        0.17        0.95     13.23 o 
 -10   3   6        0.61       -0.06      8.70 o 
  -9   3   6       28.52       30.58     12.25 o 
  -8   3   6      103.06      118.33     11.77 o 
  -7   3   6        8.45        0.46      8.58 o 
  -6   3   6      427.07      408.18     12.54 o 
  -5   3   6        7.82       12.96      4.88 o 
  -4   3   6      225.79      217.11      6.66 o 
  -3   3   6     3079.03     3025.28     33.71 o 
  -2   3   6     2987.54     2993.94     33.49 o 
  -1   3   6     1276.46     1390.24     22.13 o 
   0   3   6     1139.16     1207.04     20.14 o 
   1   3   6      614.24      717.42     21.42 o 
   2   3   6       51.26       61.82     11.09 o 
   3   3   6      426.31      426.32     18.39 o 
   4   3   6      320.31      313.18     12.63 o 
   5   3   6       11.89       14.69      7.98 o 
   6   3   6        2.32        0.19      7.06 o 
   7   3   6        0.11        0.52      8.12 o 
   8   3   6       20.89       23.30      9.93 o 
 -11   4   6      463.39      461.12     28.85 o 
 -10   4   6        6.57       12.34     16.21 o 
  -9   4   6       89.71       91.83     10.25 o 
  -8   4   6        0.71       -3.42      6.88 o 
  -7   4   6       26.96       33.93      8.96 o 
  -6   4   6      168.62      171.87      7.31 o 
  -5   4   6      543.14      527.14     11.66 o 
  -4   4   6      353.90      306.41      7.52 o 
  -3   4   6     1618.05     1597.55     21.91 o 
  -2   4   6      920.27      934.82     14.19 o 
  -1   4   6       61.21       53.77      5.19 o 
   0   4   6       28.55       42.53      7.58 o 
   1   4   6      133.84      129.80     10.55 o 
   2   4   6      196.95      176.12     25.60 o 
   3   4   6      668.89      641.49     34.97 o 
   4   4   6      122.07      125.52      7.77 o 
   5   4   6      479.86      477.73     14.79 o 
   6   4   6        5.95        2.08      9.65 o 
   7   4   6        7.61        7.56      8.16 o 
   8   4   6       37.88       36.32     20.04 o 
 -11   5   6       14.21       34.13     17.84 o 
 -10   5   6       19.53       18.42     10.52 o 
  -9   5   6        7.58       -1.03      7.84 o 
  -8   5   6      142.98      155.26     11.16 o 
  -7   5   6      124.15      109.89     10.89 o 
  -6   5   6     1847.06     1710.08     32.75 o 
  -5   5   6      205.32      212.77      9.36 o 
  -4   5   6      102.86      132.06      4.63 o 
  -3   5   6        9.67        6.92      4.50 o 
  -2   5   6     1491.61     1621.02     21.64 o 
  -1   5   6      707.94      612.94     13.51 o 
   0   5   6      169.02      187.06      8.28 o 
   1   5   6       46.60       57.86      8.26 o 
   2   5   6       93.87       87.90     10.86 o 
   3   5   6       11.30        3.21     10.33 o 
   4   5   6      173.18      180.94      9.03 o 
   5   5   6       98.44       91.79      9.53 o 
   6   5   6        0.88       -6.45      6.57 o 
   7   5   6        0.06        1.66      8.55 o 
   8   5   6       50.59       41.55     10.67 o 
 -11   6   6       23.03        6.33     16.37 o 
 -10   6   6      166.52      185.83     15.67 o 
  -9   6   6       11.15        4.26      7.94 o 
  -8   6   6       75.45       61.72      8.88 o 
  -7   6   6       35.16       44.07      5.52 o 
  -6   6   6       12.27       12.72      7.97 o 
  -5   6   6      197.80      189.99      8.82 o 
  -4   6   6       38.97       31.08      4.61 o 
  -3   6   6      425.39      471.44     11.68 o 
  -2   6   6      817.32      811.32     12.72 o 
  -1   6   6       89.06       90.97      8.07 o 
   0   6   6      910.69      902.97     19.17 o 
   1   6   6      819.34      723.75     22.27 o 
   2   6   6       36.43       16.88      7.14 o 
   3   6   6      107.49      105.82     15.72 o 
   4   6   6      659.64      591.48     24.09 o 
   5   6   6       37.95       38.33     10.72 o 
   6   6   6       65.16       62.77      9.35 o 
   7   6   6       43.30       45.71     15.35 o 
   8   6   6        9.04        4.82      8.26 o 
 -11   7   6        2.83       26.38     16.35 o 
 -10   7   6       90.33       94.46     13.25 o 
  -9   7   6      110.89      129.25     13.20 o 
  -8   7   6        0.06       -7.11      7.11 o 
  -7   7   6       95.19       92.82     10.40 o 
  -6   7   6      169.58      138.59     11.11 o 
  -5   7   6     1752.70     1649.22     23.08 o 
  -4   7   6      227.89      240.96      9.40 o 
  -3   7   6      650.19      630.72     16.03 o 
  -2   7   6      102.01       85.72      4.84 o 
  -1   7   6      284.13      298.32     12.80 o 
   0   7   6     2830.89     3018.57     46.65 o 
   1   7   6       30.07       30.88      6.08 o 
   2   7   6       15.30       19.64      8.96 o 
   3   7   6      576.01      620.93     32.80 o 
   4   7   6       50.75       54.48      9.77 o 
   5   7   6      290.58      262.87     12.57 o 
   6   7   6       34.17       32.94      8.11 o 
   7   7   6        0.40        2.90      7.73 o 
   8   7   6       20.00       38.57      9.50 o 
 -11   8   6       14.43        0.59     16.47 o 
 -10   8   6        0.51        8.75     14.47 o 
  -9   8   6       48.11       54.55     10.34 o 
  -8   8   6      179.82      195.66     10.52 o 
  -7   8   6       72.33       48.18      9.44 o 
  -6   8   6      226.69      221.14     12.49 o 
  -5   8   6      151.52      145.22      6.64 o 
  -4   8   6      399.48      428.57     10.95 o 
  -3   8   6     1807.62     1855.65     31.72 o 
  -2   8   6      805.86      853.58     20.24 o 
  -1   8   6     1184.85     1229.32     23.89 o 
   0   8   6     1001.34      985.72     21.00 o 
   1   8   6       68.24       96.65      6.82 o 
   2   8   6      196.49      185.48     12.46 o 
   3   8   6       16.94       29.53      8.67 o 
   4   8   6        6.69        1.07      7.53 o 
   5   8   6      253.95      212.73     10.81 o 
   6   8   6      280.02      252.44     14.22 o 
   7   8   6       53.19       69.97      9.51 o 
   8   8   6      118.40      136.73     15.39 o 
 -11   9   6        8.38        5.79     15.84 o 
 -10   9   6      309.29      276.59     26.19 o 
  -9   9   6       94.15      125.33     11.41 o 
  -8   9   6      173.68      194.32     11.32 o 
  -7   9   6      451.49      485.23     18.15 o 
  -6   9   6      310.83      299.95     18.23 o 
  -5   9   6      183.83      188.99      8.81 o 
  -4   9   6      649.19      657.67     15.94 o 
  -3   9   6      424.92      430.59     15.83 o 
  -2   9   6      162.70      149.68      5.30 o 
  -1   9   6      316.14      316.37     11.38 o 
   0   9   6        0.45        0.23      4.34 o 
   1   9   6      210.45      227.01     10.24 o 
   2   9   6       56.24       50.42      8.58 o 
   3   9   6     1849.78     1791.03     44.81 o 
   4   9   6      302.59      291.95     18.69 o 
   5   9   6       12.71       10.10      5.57 o 
   6   9   6       46.85       52.32      7.56 o 
   7   9   6        0.65        1.07      6.81 o 
   8   9   6        2.07       -0.41      9.70 o 
 -11  10   6       83.42      103.70     21.59 o 
 -10  10   6       91.05       77.51     21.80 o 
  -9  10   6       66.44       83.65     11.82 o 
  -8  10   6       10.16        5.59     13.12 o 
  -7  10   6      193.97      207.12     13.32 o 
  -6  10   6        0.06       -4.75      4.75 o 
  -5  10   6     1498.78     1408.57     24.22 o 
  -4  10   6      195.41      211.91     13.58 o 
  -3  10   6        3.54        6.74      4.76 o 
  -2  10   6        0.05       -3.60      3.60 o 
  -1  10   6      313.78      283.81     16.19 o 
   0  10   6        0.07        1.41      4.80 o 
   1  10   6      862.69      867.22     22.23 o 
   2  10   6      164.54      166.77     12.01 o 
   3  10   6      195.05      175.39     13.63 o 
   4  10   6      281.29      268.60     16.64 o 
   5  10   6        5.55        8.21      5.19 o 
   6  10   6        1.71       -4.26      5.71 o 
   7  10   6       35.00       22.68      7.95 o 
   8  10   6       49.75       63.10     10.48 o 
 -11  11   6       64.50       86.17     20.10 o 
 -10  11   6       11.66       25.79     16.15 o 
  -9  11   6      209.59      219.90     16.13 o 
  -8  11   6       36.35       59.96     10.59 o 
  -7  11   6      571.18      515.03     18.35 o 
  -6  11   6      613.30      583.91     14.28 o 
  -5  11   6       68.58       82.50      6.31 o 
  -4  11   6      991.38      952.74     23.33 o 
  -3  11   6      812.50      856.96     15.73 o 
  -2  11   6       60.52       55.90      5.05 o 
  -1  11   6       26.27       28.81      5.10 o 
   0  11   6       47.01       55.23     10.25 o 
   1  11   6       93.28       86.74      7.85 o 
   2  11   6      770.91      756.50     18.88 o 
   3  11   6      319.93      293.05     16.43 o 
   4  11   6      414.27      365.57     16.19 o 
   5  11   6      147.86      171.21      9.29 o 
   6  11   6        0.38       -1.76      5.86 o 
   7  11   6        3.48        2.85      6.81 o 
   8  11   6        5.29       18.48      9.18 o 
 -10  12   6        6.59       19.01     15.31 o 
  -9  12   6      118.77      128.28     15.51 o 
  -8  12   6      414.01      395.80     22.31 o 
  -7  12   6       20.46       22.92      8.50 o 
  -6  12   6        1.67        0.32      6.63 o 
  -5  12   6      389.72      379.77     17.20 o 
  -4  12   6        0.23       -0.40      5.31 o 
  -3  12   6      489.18      475.12     11.90 o 
  -2  12   6      180.47      180.17      9.90 o 
  -1  12   6      568.82      527.05     15.58 o 
   0  12   6       53.13       43.13      6.58 o 
   1  12   6       63.69       76.10      7.60 o 
   2  12   6      409.99      369.73     15.26 o 
   3  12   6      103.52      110.91      9.50 o 
   4  12   6        9.37       13.51      7.33 o 
   5  12   6       52.17       47.82      6.24 o 
   6  12   6       62.00       64.56      9.70 o 
   7  12   6        3.26       -1.54      7.02 o 
   8  12   6      115.61      141.87     13.38 o 
 -10  13   6       45.53       40.31     16.64 o 
  -9  13   6      133.96      108.61     15.38 o 
  -8  13   6      328.96      309.51     20.68 o 
  -7  13   6      257.61      230.05     17.31 o 
  -6  13   6      562.55      531.93     14.04 o 
  -5  13   6      276.62      289.19     15.05 o 
  -4  13   6       16.51       15.52      5.46 o 
  -3  13   6       13.05       10.27      4.91 o 
  -2  13   6       24.09       30.04      4.03 o 
  -1  13   6      375.90      384.35     13.23 o 
   0  13   6      129.99      128.19      8.97 o 
   1  13   6      301.19      282.06     12.01 o 
   2  13   6        2.51       -2.33      5.87 o 
   3  13   6        8.98       -0.42      6.08 o 
   4  13   6       32.51       32.27      8.28 o 
   5  13   6       12.28       17.45      7.93 o 
   6  13   6       19.40       21.74      8.77 o 
   7  13   6        7.72        5.90      7.46 o 
   8  13   6        3.47        0.35      8.32 o 
 -10  14   6      152.56      149.67     21.73 o 
  -9  14   6       24.46        9.07     11.71 o 
  -8  14   6      672.92      648.69     26.46 o 
  -7  14   6        3.39       -6.55     10.48 o 
  -6  14   6       35.43       21.10      7.42 o 
  -5  14   6        0.03        0.91      6.52 o 
  -4  14   6       15.87       24.34      5.70 o 
  -3  14   6      261.15      255.56      9.02 o 
  -2  14   6       18.86       22.04      4.21 o 
  -1  14   6       30.38       30.25      6.57 o 
   0  14   6       22.48       22.67      5.92 o 
   1  14   6       48.93       47.58      7.23 o 
   2  14   6      112.19      113.45      9.18 o 
   3  14   6       21.99       26.94      6.57 o 
   4  14   6      167.75      164.03     14.49 o 
   5  14   6        0.88        7.06      5.48 o 
   6  14   6        1.85       -3.82      6.12 o 
   7  14   6        3.69        6.20      8.85 o 
 -10  15   6        7.33        2.73     15.61 o 
  -9  15   6        0.10        1.42     12.05 o 
  -8  15   6      313.52      285.74     18.37 o 
  -7  15   6      157.08      153.11     12.59 o 
  -6  15   6      319.50      340.22     13.28 o 
  -5  15   6       91.97       99.28      8.57 o 
  -4  15   6      367.52      362.58     11.43 o 
  -3  15   6      227.44      206.52     10.48 o 
  -2  15   6      128.55      137.47      6.87 o 
  -1  15   6      221.22      207.00     11.42 o 
   0  15   6      153.79      153.80     11.21 o 
   1  15   6        0.11       -5.95      5.95 o 
   2  15   6      169.77      154.10      9.97 o 
   3  15   6       62.61       80.10      8.09 o 
   4  15   6       22.43       15.22      7.85 o 
   5  15   6        2.88        1.34      5.39 o 
   6  15   6        0.00       -1.96      6.50 o 
   7  15   6       27.20       19.19     11.55 o 
 -10  16   6       27.00       21.51     17.62 o 
  -9  16   6      124.66      136.05     18.13 o 
  -8  16   6      156.79      150.05     29.59 o 
  -7  16   6       30.20       28.49      9.03 o 
  -6  16   6      662.82      653.07     20.56 o 
  -5  16   6      435.08      385.48     13.48 o 
  -4  16   6      317.26      340.30     12.97 o 
  -3  16   6      194.89      216.39     11.78 o 
  -2  16   6     1887.55     1808.22     27.94 o 
  -1  16   6        0.20        3.51      3.75 o 
   0  16   6      279.38      268.52     12.42 o 
   1  16   6        7.47        0.52      6.18 o 
   2  16   6       34.77       31.23      7.14 o 
   3  16   6        6.16       -5.45      5.49 o 
   4  16   6       86.85      105.51     13.56 o 
   5  16   6       71.57       75.77      9.65 o 
   6  16   6      106.11      115.92     10.13 o 
   7  16   6        1.13        3.22      7.72 o 
 -10  17   6       52.48       57.35     28.97 o 
  -9  17   6       32.53       60.20     14.58 o 
  -8  17   6       98.27      105.33     13.22 o 
  -7  17   6        2.50       -1.03     10.09 o 
  -6  17   6        7.51        3.07      9.48 o 
  -5  17   6      511.30      498.09     14.88 o 
  -4  17   6      365.28      349.74     13.37 o 
  -3  17   6      179.60      171.63      8.93 o 
  -2  17   6      663.73      632.85     13.55 o 
  -1  17   6      112.18      107.72      6.16 o 
   0  17   6       13.52       14.52      6.67 o 
   1  17   6       35.97       30.58      7.29 o 
   2  17   6       54.65       59.47      7.32 o 
   3  17   6        0.94        1.10      8.58 o 
   4  17   6      274.67      281.00     19.34 o 
   5  17   6       46.85       43.96     10.34 o 
   6  17   6       37.27       52.02      8.75 o 
   7  17   6        4.81       19.55      8.51 o 
 -10  18   6        3.28      -21.80     21.80 o 
  -9  18   6       68.97       63.50     14.67 o 
  -8  18   6        9.37       13.54     18.52 o 
  -7  18   6      182.07      183.77     15.05 o 
  -6  18   6       30.23       38.86      9.04 o 
  -5  18   6      796.07      746.40     18.37 o 
  -4  18   6      181.73      167.91     10.38 o 
  -3  18   6      261.55      265.47     12.26 o 
  -2  18   6      183.83      187.14      9.20 o 
  -1  18   6      967.10      964.68     17.97 o 
   0  18   6      148.76      130.68     11.58 o 
   1  18   6      581.93      570.90     16.77 o 
   2  18   6      223.43      213.48     15.86 o 
   3  18   6        0.48        0.65      8.99 o 
   4  18   6       18.41       23.70      9.27 o 
   5  18   6       56.45       50.02      7.76 o 
   6  18   6       27.90       24.18      7.94 o 
   7  18   6      119.22      158.81     13.13 o 
  -9  19   6       40.57       40.89     18.27 o 
  -8  19   6       37.93       29.41     14.71 o 
  -7  19   6        0.95       -6.18      8.42 o 
  -6  19   6       16.93        9.20      7.80 o 
  -5  19   6        0.21       -3.95      6.97 o 
  -4  19   6      216.80      186.67     10.72 o 
  -3  19   6      355.00      361.90     13.72 o 
  -2  19   6       44.20       52.98      7.01 o 
  -1  19   6        0.05        1.82      4.57 o 
   0  19   6      130.45      126.43      6.47 o 
   1  19   6        3.67        6.14      6.21 o 
   2  19   6      120.25      136.73     13.76 o 
   3  19   6      769.60      675.20     25.38 o 
   4  19   6      153.18      159.92     14.18 o 
   5  19   6       32.83       47.55      9.98 o 
   6  19   6        5.14        7.14      7.63 o 
   7  19   6       44.71       55.86     10.43 o 
  -9  20   6       27.40       29.51     17.98 o 
  -8  20   6       79.47       65.17     16.16 o 
  -7  20   6        1.57       -4.93      8.93 o 
  -6  20   6       13.49       15.26      9.50 o 
  -5  20   6       42.71       38.56      7.37 o 
  -4  20   6      124.09      143.25      9.85 o 
  -3  20   6      231.88      239.33     12.01 o 
  -2  20   6      661.35      624.43     15.96 o 
  -1  20   6      495.75      498.79     14.03 o 
   0  20   6      727.94      699.16     17.93 o 
   1  20   6      391.79      365.94     27.68 o 
   2  20   6      163.76      137.01     14.28 o 
   3  20   6       22.76       24.59     10.65 o 
   4  20   6        0.00        8.22      6.60 o 
   5  20   6       25.05       24.41      7.40 o 
   6  20   6       44.86       57.51      9.56 o 
  -9  21   6       16.26        5.81     21.21 o 
  -8  21   6       37.25       19.88     23.83 o 
  -7  21   6       57.35       59.03     15.18 o 
  -6  21   6      175.53      204.45     15.69 o 
  -5  21   6       42.26       50.66      8.41 o 
  -4  21   6       11.29        7.38      6.28 o 
  -3  21   6        3.72        2.28      6.11 o 
  -2  21   6      643.04      654.01     16.58 o 
  -1  21   6      206.80      219.16     10.36 o 
   0  21   6        9.14        7.00      6.00 o 
   1  21   6        8.92       11.95      8.10 o 
   2  21   6       58.71       55.83      9.51 o 
   3  21   6      169.85      173.24     10.24 o 
   4  21   6       21.05       26.65      7.88 o 
   5  21   6       47.11       41.60      9.33 o 
   6  21   6        2.52        6.70      8.17 o 
  -9  22   6        0.04        4.79     23.15 o 
  -8  22   6       12.06       -2.13     16.84 o 
  -7  22   6       47.66       46.05     14.78 o 
  -6  22   6      155.87      159.52     16.40 o 
  -5  22   6      145.39      172.70     15.86 o 
  -4  22   6        2.26       -4.34      6.69 o 
  -3  22   6       22.15       22.01      7.68 o 
  -2  22   6        3.12       -2.47      5.72 o 
  -1  22   6      131.81      121.21     11.88 o 
   0  22   6       15.68       13.67     12.02 o 
   1  22   6       54.85       33.74     11.27 o 
   2  22   6      121.91      116.86      9.28 o 
   3  22   6       26.88       20.03      7.93 o 
   4  22   6        2.80       -0.03      7.42 o 
   5  22   6        7.48       17.54      8.90 o 
   6  22   6        2.77        3.58      8.43 o 
  -8  23   6      127.24       97.28     51.07 o 
  -7  23   6       61.00       70.46     19.86 o 
  -6  23   6      198.16      215.39     19.09 o 
  -5  23   6        7.44        5.42      7.30 o 
  -4  23   6       38.33       28.14      8.11 o 
  -3  23   6        0.69        0.37      6.74 o 
  -2  23   6      175.70      167.31     11.65 o 
  -1  23   6       10.73       13.95      6.88 o 
   0  23   6      158.05      176.84     13.31 o 
   1  23   6       48.13       51.22      9.48 o 
   2  23   6        3.74        2.15      7.69 o 
   3  23   6       11.18       25.53      7.76 o 
   4  23   6        1.52       -5.13     12.63 o 
   5  23   6        6.49       -1.95      9.87 o 
   6  23   6       16.77       14.24     10.46 o 
  -8  24   6        2.41      -10.05     18.03 o 
  -7  24   6        2.10      -19.41     19.41 o 
  -6  24   6       22.34        6.19     11.93 o 
  -5  24   6      122.44      175.61     14.66 o 
  -4  24   6       25.53       21.91      8.03 o 
  -3  24   6       48.06       73.21      9.82 o 
  -2  24   6        2.18        4.52      7.55 o 
  -1  24   6        3.54        4.36      6.82 o 
   0  24   6      144.09      158.84     13.45 o 
   1  24   6       82.49       83.71     10.89 o 
   2  24   6       74.85       77.67     10.77 o 
   3  24   6        5.19        4.62      8.41 o 
   4  24   6       10.65       21.51      8.87 o 
   5  24   6        2.56        9.91     15.79 o 
  -8  25   6       12.54      -16.72     16.72 o 
  -7  25   6        9.84       43.61     21.21 o 
  -6  25   6       38.31       20.81     13.10 o 
  -5  25   6        9.37       20.42      9.07 o 
  -4  25   6       45.74       53.73     12.63 o 
  -3  25   6      286.99      282.96     15.51 o 
  -2  25   6       43.70       65.02      9.12 o 
  -1  25   6       26.18       21.06      7.69 o 
   0  25   6        8.51       13.85     10.53 o 
   1  25   6        6.99        2.73      8.96 o 
   2  25   6      262.29      254.88     19.67 o 
   3  25   6       33.31       46.06     11.25 o 
   4  25   6      241.79      251.62     15.49 o 
   5  25   6        5.41       10.81     14.10 o 
  -7  26   6       57.93       23.89     23.30 o 
  -6  26   6        3.25       20.31     20.61 o 
  -5  26   6      537.85      498.36     28.48 o 
  -4  26   6        0.11       -7.33      7.33 o 
  -3  26   6       62.19       59.45     12.46 o 
  -2  26   6      105.17      119.80     11.24 o 
  -1  26   6      180.49      176.89     15.47 o 
   0  26   6       21.16       30.18      9.58 o 
   1  26   6      210.06      215.96     15.91 o 
   2  26   6       11.85       24.13     16.28 o 
   3  26   6       11.94       40.50     10.73 o 
   4  26   6        2.46       25.38     10.87 o 
   5  26   6       66.39       94.71     13.25 o 
  -7  27   6        0.69       -4.48     20.31 o 
  -6  27   6        2.61        5.67     20.01 o 
  -5  27   6       21.45       25.52     17.32 o 
  -4  27   6       28.31       39.37      9.17 o 
  -3  27   6       69.21       90.02     10.81 o 
  -2  27   6       31.55       29.64      8.64 o 
  -1  27   6        0.49        3.09      8.78 o 
   0  27   6       51.37       63.26     10.73 o 
   1  27   6       17.65       31.97     10.27 o 
   2  27   6       18.18        4.59     11.80 o 
   3  27   6      198.99      234.72     25.71 o 
   4  27   6       11.59        9.14     11.04 o 
  -7  28   6        7.24       14.34     23.00 o 
  -6  28   6       28.81       28.08     23.00 o 
  -5  28   6      134.69       68.10     23.89 o 
  -4  28   6        2.73        0.19      9.44 o 
  -3  28   6        6.90        7.72      8.30 o 
  -2  28   6      139.49      169.51     19.87 o 
  -1  28   6        7.85        2.58     10.82 o 
   0  28   6      148.53      132.20     13.96 o 
   1  28   6       36.17       49.33     11.89 o 
   2  28   6      292.99      292.57     20.46 o 
   3  28   6        0.06       -5.01     10.29 o 
   4  28   6        2.90       -7.02     11.65 o 
  -6  29   6       79.77       75.27     25.39 o 
  -5  29   6        0.81      -13.14     18.22 o 
  -4  29   6       28.75       28.01     10.95 o 
  -3  29   6        8.65       25.05      9.27 o 
  -2  29   6      264.08      270.96     19.39 o 
  -1  29   6       18.66       23.06     10.10 o 
   0  29   6       29.90       31.02     10.44 o 
   1  29   6       72.56       60.57     17.97 o 
   2  29   6        0.26      -14.39     18.67 o 
   3  29   6       13.52       -4.04     10.92 o 
   4  29   6       63.96       86.09     14.45 o 
  -6  30   6        0.30        4.48     21.21 o 
  -5  30   6        7.19       -5.08     19.12 o 
  -4  30   6       61.90       71.53     17.42 o 
  -3  30   6       97.06      121.07     14.66 o 
  -2  30   6       14.72       30.58     11.18 o 
  -1  30   6        0.40      -10.46     10.46 o 
   0  30   6        2.58       -5.17      9.29 o 
   1  30   6       50.26       52.83     12.35 o 
   2  30   6       22.19       12.46     11.37 o 
   3  30   6        3.15        5.34     11.57 o 
  -5  31   6       29.09       13.44     21.50 o 
  -4  31   6        0.59      -10.45     19.12 o 
  -3  31   6       43.32       22.33     14.95 o 
  -2  31   6        1.26       18.49     14.15 o 
  -1  31   6       20.47       25.80     12.70 o 
   0  31   6       83.98       72.38     13.27 o 
   1  31   6       54.13       72.55     13.25 o 
   2  31   6        0.20       15.69     12.64 o 
  -4  32   6        0.24      -18.22     18.52 o 
  -3  32   6      180.82      199.60     29.12 o 
  -2  32   6       17.73       35.58     15.77 o 
  -1  32   6       45.41       67.15     15.93 o 
   0  32   6        0.00        3.20     10.19 o 
   1  32   6        4.93      -10.39     10.48 o 
   2  32   6       19.47       29.13     12.31 o 
  -3  33   6        0.34      -11.75     13.82 o 
  -2  33   6        4.92       27.20     14.85 o 
  -1  33   6       46.13       66.03     25.54 o 
   0  33   6        0.22        8.95     21.21 o 
   1  33   6        0.26      -10.67     13.09 o 
  -2  34   6       20.95       29.24     15.56 o 
  -1  34   6       19.54       36.60     15.64 o 
 -11   0   7        6.44      -17.92     19.71 o 
  -9   0   7      129.00      148.32     19.22 o 
  -7   0   7      454.46      405.08     44.06 o 
  -5   0   7      137.52      123.47      7.96 o 
  -3   0   7      765.94      727.70     20.24 o 
  -1   0   7     1108.01     1020.97     23.08 o 
   1   0   7       64.02       85.42     19.12 o 
   3   0   7       36.92       39.87      7.80 o 
   5   0   7      174.57      175.93     15.52 o 
   7   0   7       84.34       76.76     14.90 o 
 -11   1   7      179.80      208.89     34.80 o 
 -10   1   7        0.34       -0.72     10.15 o 
  -9   1   7        0.01       -8.09      8.97 o 
  -8   1   7      205.48      206.70     14.39 o 
  -7   1   7      109.87      130.64     11.31 o 
  -6   1   7      172.95      169.77     11.73 o 
  -5   1   7     2004.22     2012.34     32.37 o 
  -4   1   7      741.80      756.42     11.72 o 
  -3   1   7      448.78      435.25     11.32 o 
  -2   1   7       36.69       33.05      6.83 o 
  -1   1   7       32.78       23.85      7.51 o 
   0   1   7       88.56       70.65     11.38 o 
   1   1   7     1059.66      999.66     40.32 o 
   2   1   7      233.45      213.90     18.01 o 
   3   1   7       53.44       53.81      7.99 o 
   4   1   7       18.46       18.82      5.66 o 
   5   1   7      207.56      199.07     11.41 o 
   6   1   7        6.94       10.22      7.28 o 
   7   1   7       15.50       29.27      9.76 o 
   8   1   7        7.63       -4.19     10.88 o 
 -11   2   7        3.72        6.13     13.28 o 
 -10   2   7      194.69      196.70     16.20 o 
  -9   2   7        6.66        2.38      9.01 o 
  -8   2   7       13.57       21.42      9.19 o 
  -7   2   7        0.62        0.63     10.30 o 
  -6   2   7        0.27        6.37      4.36 o 
  -5   2   7       94.29      114.89      8.62 o 
  -4   2   7      447.43      459.67     10.41 o 
  -3   2   7      120.40      127.88     11.06 o 
  -2   2   7      910.74      897.38     15.72 o 
  -1   2   7      765.53      734.11     13.12 o 
   0   2   7      558.58      585.75     16.97 o 
   1   2   7      959.40      949.64     33.05 o 
   2   2   7        0.65        4.75      9.92 o 
   3   2   7      605.44      585.17     19.01 o 
   4   2   7      300.82      299.69     15.61 o 
   5   2   7       95.73       91.69      8.68 o 
   6   2   7      230.83      221.66     13.03 o 
   7   2   7       69.22       80.26     11.46 o 
   8   2   7        3.49      -10.70     16.70 o 
 -11   3   7        1.64        2.78     13.49 o 
 -10   3   7        3.87        1.24     22.45 o 
  -9   3   7        1.94       -4.56      8.97 o 
  -8   3   7        0.07        2.36      8.74 o 
  -7   3   7      151.82      140.28     11.65 o 
  -6   3   7       86.82       94.30      6.86 o 
  -5   3   7      742.03      741.40     18.47 o 
  -4   3   7      805.61      852.92     17.07 o 
  -3   3   7      576.16      594.09     13.12 o 
  -2   3   7       17.34       12.32      4.19 o 
  -1   3   7      270.81      248.75      7.46 o 
   0   3   7      747.92      753.83     17.77 o 
   1   3   7      130.56       92.84     13.29 o 
   2   3   7       53.25       33.36     11.51 o 
   3   3   7      100.45      115.32     10.38 o 
   4   3   7      507.90      544.05     20.95 o 
   5   3   7        1.96        5.10      7.50 o 
   6   3   7      178.39      213.83     14.25 o 
   7   3   7        5.85        5.81      8.49 o 
   8   3   7        0.17       -4.57      9.56 o 
 -11   4   7        6.77       -9.53     14.78 o 
 -10   4   7        0.87       -0.95     11.84 o 
  -9   4   7        8.76       -8.96      8.96 o 
  -8   4   7        8.65       -0.25     13.84 o 
  -7   4   7       14.08       20.23      8.13 o 
  -6   4   7        4.73        8.76      4.58 o 
  -5   4   7      255.04      254.40     10.42 o 
  -4   4   7      173.42      194.91      7.54 o 
  -3   4   7       33.81       32.72      5.19 o 
  -2   4   7      100.76       95.10      5.74 o 
  -1   4   7       86.93       80.71      7.52 o 
   0   4   7      267.97      230.03     10.71 o 
   1   4   7        7.18        7.58      9.57 o 
   2   4   7     1129.65     1080.42     30.98 o 
   3   4   7        4.21        6.34      7.34 o 
   4   4   7      748.73      752.56     17.67 o 
   5   4   7       31.16       40.95      7.52 o 
   6   4   7       13.59       25.64      8.14 o 
   7   4   7       15.63       20.08      9.15 o 
   8   4   7       16.37       27.78     11.01 o 
 -11   5   7        1.25       13.43     13.53 o 
 -10   5   7       22.97        9.45     12.35 o 
  -9   5   7       17.21        0.60      9.10 o 
  -8   5   7       10.51       -0.37      8.22 o 
  -7   5   7        7.59        9.92      7.65 o 
  -6   5   7      100.61       97.89      6.51 o 
  -5   5   7      196.02      187.33      7.78 o 
  -4   5   7      153.86      164.46      8.66 o 
  -3   5   7      532.11      508.72     11.38 o 
  -2   5   7      650.89      625.84     12.95 o 
  -1   5   7      504.85      519.60     13.51 o 
   0   5   7        5.48        5.23      5.39 o 
   1   5   7      648.38      626.75     26.88 o 
   2   5   7       23.39       18.67      7.30 o 
   3   5   7      263.31      242.84     24.64 o 
   4   5   7      707.83      686.40     17.50 o 
   5   5   7       24.79       25.34      8.11 o 
   6   5   7       92.17      123.11     14.56 o 
   7   5   7        7.63       11.65      8.60 o 
   8   5   7        3.69       20.87     10.52 o 
 -11   6   7       18.73       -0.99     13.50 o 
 -10   6   7      183.95      182.74     19.26 o 
  -9   6   7       12.15       14.75     12.70 o 
  -8   6   7       57.58       74.79     10.75 o 
  -7   6   7        5.00       10.27      5.17 o 
  -6   6   7        6.67        3.88      5.37 o 
  -5   6   7       69.46       61.90      6.92 o 
  -4   6   7      262.11      275.44     14.38 o 
  -3   6   7       17.39       17.44      4.46 o 
  -2   6   7      665.23      684.69     13.69 o 
  -1   6   7       94.72       89.64      7.86 o 
   0   6   7      441.83      440.67     18.15 o 
   1   6   7      180.96      187.06     13.02 o 
   2   6   7        1.60       -6.19      6.19 o 
   3   6   7     1212.41     1160.40     34.59 o 
   4   6   7        0.66        7.10      8.67 o 
   5   6   7        1.94       -1.79      5.86 o 
   6   6   7       38.69       38.37      8.62 o 
   7   6   7      119.15      125.36     13.17 o 
   8   6   7        1.69        9.24     15.21 o 
 -11   7   7       89.14      146.44     35.39 o 
 -10   7   7       12.91       -9.77     12.01 o 
  -9   7   7       51.96       47.30     12.88 o 
  -8   7   7       59.29       49.45     10.10 o 
  -7   7   7      399.22      377.73     13.31 o 
  -6   7   7      749.52      741.21     21.43 o 
  -5   7   7     1168.69     1127.68     32.07 o 
  -4   7   7      248.75      261.62     10.53 o 
  -3   7   7      131.05      122.76      7.41 o 
  -2   7   7        0.15       -2.39      4.83 o 
  -1   7   7      525.83      532.87     20.48 o 
   0   7   7      400.80      436.69     16.16 o 
   1   7   7      268.83      251.02     10.71 o 
   2   7   7      245.32      248.67     19.12 o 
   3   7   7      422.86      414.16     20.59 o 
   4   7   7       15.29        4.79      9.04 o 
   5   7   7      172.65      196.16     12.83 o 
   6   7   7       56.84       49.42      8.84 o 
   7   7   7       19.44       29.78      9.45 o 
   8   7   7       12.86       38.72     11.30 o 
 -11   8   7       32.16       43.55     18.86 o 
 -10   8   7        0.14        7.96     12.57 o 
  -9   8   7      205.75      189.95     18.07 o 
  -8   8   7       77.59       63.45     13.00 o 
  -7   8   7      421.54      399.78     17.89 o 
  -6   8   7       71.69       74.23     12.01 o 
  -5   8   7       29.42       33.83      6.34 o 
  -4   8   7       11.24        9.54      5.50 o 
  -3   8   7      838.61      830.98     16.93 o 
  -2   8   7      126.70      121.01      8.00 o 
  -1   8   7      491.88      467.86     24.60 o 
   0   8   7       42.46       50.06      8.06 o 
   1   8   7      356.13      355.26     17.94 o 
   2   8   7      144.45      116.73     16.11 o 
   3   8   7      238.66      242.00     16.32 o 
   4   8   7       12.49       15.14     10.90 o 
   5   8   7        0.51       12.67      5.79 o 
   6   8   7       18.06       29.11      8.21 o 
   7   8   7        5.01       -2.98      7.31 o 
 -11   9   7      271.83      255.85     28.30 o 
 -10   9   7       51.79       54.04     14.44 o 
  -9   9   7       14.02        4.61     11.02 o 
  -8   9   7       56.07       51.24     12.31 o 
  -7   9   7      429.37      405.51     21.85 o 
  -6   9   7      517.26      437.07     14.71 o 
  -5   9   7      593.09      609.16     21.07 o 
  -4   9   7     1196.92     1160.02     21.66 o 
  -3   9   7       27.59       39.15      5.85 o 
  -2   9   7      139.94      147.32      9.22 o 
  -1   9   7      161.30      163.08     20.61 o 
   0   9   7       25.85       21.29      7.29 o 
   1   9   7     1633.46     1678.87     27.89 o 
   2   9   7      448.19      399.41     14.72 o 
   3   9   7      227.53      223.65     17.80 o 
   4   9   7      122.00      113.63     22.15 o 
   5   9   7       24.74       34.73     10.19 o 
   6   9   7        0.75       11.46      6.73 o 
   7   9   7       32.86       24.91      8.57 o 
 -10  10   7      192.11      243.63     21.34 o 
  -9  10   7       54.36       43.51     12.75 o 
  -8  10   7      139.81      177.71     16.97 o 
  -7  10   7        6.99       22.41     11.33 o 
  -6  10   7      504.71      464.17     15.17 o 
  -5  10   7      115.29      116.28      8.40 o 
  -4  10   7     1983.12     1905.45     30.20 o 
  -3  10   7       37.72       38.07      9.78 o 
  -2  10   7     2232.04     2158.74     30.88 o 
  -1  10   7       81.38       80.77     12.70 o 
   0  10   7      463.33      450.03     16.87 o 
   1  10   7      185.01      198.21     11.46 o 
   2  10   7       35.73       42.20      7.95 o 
   3  10   7        3.84       -7.33     12.01 o 
   4  10   7      298.37      347.02     18.79 o 
   5  10   7        2.09       -3.73      7.70 o 
   6  10   7       90.07       92.13      9.36 o 
   7  10   7        9.95       26.68      8.59 o 
 -10  11   7       56.81       61.07     15.41 o 
  -9  11   7       22.50        0.73     11.20 o 
  -8  11   7        0.71       15.27     11.21 o 
  -7  11   7      129.53      148.66     15.06 o 
  -6  11   7      344.17      360.51     14.23 o 
  -5  11   7     1215.63     1221.59     23.17 o 
  -4  11   7      195.91      222.94     10.83 o 
  -3  11   7     1408.02     1378.58     26.86 o 
  -2  11   7      432.42      412.79     10.13 o 
  -1  11   7      397.39      401.88     13.84 o 
   0  11   7       39.36       31.62      6.60 o 
   1  11   7      653.41      606.79     30.82 o 
   2  11   7      225.89      234.45     11.33 o 
   3  11   7       46.06       75.42      9.47 o 
   4  11   7       32.16       45.21      8.98 o 
   5  11   7       19.08       28.00      5.62 o 
   6  11   7        7.22        9.97      7.85 o 
   7  11   7        0.60       14.07      8.28 o 
 -10  12   7      158.37      185.79     23.73 o 
  -9  12   7       39.66       36.03     11.81 o 
  -8  12   7       51.06       63.87     15.01 o 
  -7  12   7      146.13      137.45     20.64 o 
  -6  12   7        1.74       -0.38      6.75 o 
  -5  12   7      240.54      227.31     13.19 o 
  -4  12   7       65.13       54.87      7.24 o 
  -3  12   7        0.87        1.49      5.29 o 
  -2  12   7        1.74       -4.40      6.08 o 
  -1  12   7      551.21      537.34     15.32 o 
   0  12   7        2.25        3.56      5.79 o 
   1  12   7       38.30       53.32      7.74 o 
   2  12   7       94.93      104.45      8.31 o 
   3  12   7        1.10        1.43      6.39 o 
   4  12   7        0.01        1.40      7.35 o 
   5  12   7      100.41       91.08      7.53 o 
   6  12   7        7.42        4.08      6.49 o 
   7  12   7       32.01       40.77      9.63 o 
 -10  13   7        0.87       -6.12     15.39 o 
  -9  13   7       44.14       33.16     11.57 o 
  -8  13   7        7.21       12.56     12.04 o 
  -7  13   7       47.91       52.71     12.06 o 
  -6  13   7        4.98       -4.63     10.52 o 
  -5  13   7      340.45      325.88     14.48 o 
  -4  13   7        8.85       11.75      6.20 o 
  -3  13   7       35.66       24.89      5.78 o 
  -2  13   7       44.45       37.75      7.15 o 
  -1  13   7       54.73       43.27      6.90 o 
   0  13   7       16.61       15.25      6.52 o 
   1  13   7       80.69       68.18      8.11 o 
   2  13   7      239.42      213.92     11.90 o 
   3  13   7       43.67       58.25      7.56 o 
   4  13   7        3.79        7.75      6.41 o 
   5  13   7        7.25        5.52      5.75 o 
   6  13   7       56.34       59.57      8.44 o 
   7  13   7       41.90       55.35     10.03 o 
 -10  14   7       46.78       50.06     18.16 o 
  -9  14   7        1.72      -10.41     10.41 o 
  -8  14   7       34.48       26.44     12.06 o 
  -7  14   7      182.81      187.42     22.70 o 
  -6  14   7       36.29       44.31     11.26 o 
  -5  14   7        0.88       -1.92      6.44 o 
  -4  14   7      193.57      174.20     13.88 o 
  -3  14   7        8.89        1.32      5.05 o 
  -2  14   7      167.52      171.35      8.63 o 
  -1  14   7      157.24      146.89      9.70 o 
   0  14   7       53.68       54.56      7.96 o 
   1  14   7       43.32       32.75      7.20 o 
   2  14   7       17.77       12.87      6.71 o 
   3  14   7      108.08      100.07      8.50 o 
   4  14   7       78.08       69.00     10.22 o 
   5  14   7       46.98       41.24      6.93 o 
   6  14   7       11.13       11.78      7.01 o 
   7  14   7        1.86       12.57      8.20 o 
 -10  15   7        0.49       -6.84     15.21 o 
  -9  15   7       19.35       -9.90     12.64 o 
  -8  15   7        4.25        1.88     11.20 o 
  -7  15   7       52.34       47.99     12.16 o 
  -6  15   7      302.13      263.40     26.32 o 
  -5  15   7      271.30      244.05     13.28 o 
  -4  15   7      393.31      413.42     12.70 o 
  -3  15   7        2.38       12.30      5.48 o 
  -2  15   7      567.74      548.35     12.13 o 
  -1  15   7      356.09      334.98     27.55 o 
   0  15   7       36.87       32.98      7.47 o 
   1  15   7      132.93      143.28     11.25 o 
   2  15   7      134.10      125.23      9.84 o 
   3  15   7       49.49       37.49      7.06 o 
   4  15   7        2.14       11.73      8.24 o 
   5  15   7      161.78      184.17      9.95 o 
   6  15   7       15.02       17.02      7.36 o 
   7  15   7       35.47       38.61      9.34 o 
 -10  16   7        6.82      -14.99     14.99 o 
  -9  16   7      188.91      218.21     32.83 o 
  -8  16   7       42.92       42.82     10.28 o 
  -7  16   7      250.45      212.11     22.17 o 
  -6  16   7        8.53        9.68      9.00 o 
  -5  16   7       43.40       43.25      7.41 o 
  -4  16   7        0.04        3.86      6.14 o 
  -3  16   7     1205.32     1154.36     22.89 o 
  -2  16   7      197.08      164.75      7.76 o 
  -1  16   7      557.81      593.77     37.89 o 
   0  16   7       58.50       57.08      7.98 o 
   1  16   7       60.20       66.51      8.29 o 
   2  16   7      579.02      539.26     17.04 o 
   3  16   7        0.02       -1.23      8.71 o 
   4  16   7       63.21       64.87     10.55 o 
   5  16   7        9.92       13.01      5.84 o 
   6  16   7       19.02       24.18      9.23 o 
  -9  17   7       18.95       21.75     13.84 o 
  -8  17   7       34.49       53.84     10.50 o 
  -7  17   7       61.30       68.34     10.44 o 
  -6  17   7        0.77        5.19      7.56 o 
  -5  17   7       90.90       97.97      8.75 o 
  -4  17   7       68.04       82.32      9.01 o 
  -3  17   7       59.73       66.85      8.00 o 
  -2  17   7       49.62       51.54      6.75 o 
  -1  17   7        0.70       10.73      4.54 o 
   0  17   7       65.62       74.67      8.64 o 
   1  17   7      280.33      289.59     13.68 o 
   2  17   7       80.80       87.07      8.86 o 
   3  17   7        8.66        2.33      9.51 o 
   4  17   7       81.26       78.62     11.23 o 
   5  17   7       56.11       51.51      8.41 o 
   6  17   7        8.15       17.30      7.71 o 
  -9  18   7       12.40      -12.36     12.36 o 
  -8  18   7      366.04      412.26     22.71 o 
  -7  18   7        4.63       -7.67      7.93 o 
  -6  18   7      128.91      118.16     11.82 o 
  -5  18   7        6.31        8.02     10.78 o 
  -4  18   7      973.47      901.49     20.69 o 
  -3  18   7      101.54       93.38      8.67 o 
  -2  18   7      717.74      719.82     16.80 o 
  -1  18   7        3.73        8.70      4.50 o 
   0  18   7      360.98      353.95     14.55 o 
   1  18   7      159.90      148.28     10.58 o 
   2  18   7       38.41       55.41     10.99 o 
   3  18   7        8.23        2.63      9.58 o 
   4  18   7      331.08      354.09     19.17 o 
   5  18   7        2.34        1.69      7.81 o 
   6  18   7       25.92       25.58      8.51 o 
  -9  19   7        0.06      -12.16     12.46 o 
  -8  19   7       13.64       17.92     21.65 o 
  -7  19   7       42.68       11.88      8.69 o 
  -6  19   7      144.37      160.52     12.88 o 
  -5  19   7      158.30      172.60     11.38 o 
  -4  19   7      144.49      106.12     11.51 o 
  -3  19   7      142.55      138.61      9.95 o 
  -2  19   7      357.73      344.58     13.04 o 
  -1  19   7       40.89       41.54      6.78 o 
   0  19   7       73.84       71.69     10.18 o 
   1  19   7      140.31      154.49     10.84 o 
   2  19   7      372.09      325.69     19.75 o 
   3  19   7        1.48       -9.13      9.13 o 
   4  19   7        2.14        8.02      9.00 o 
   5  19   7       10.82       18.66      7.03 o 
   6  19   7       12.41       18.61      9.33 o 
  -9  20   7      167.79      132.74     37.63 o 
  -8  20   7        6.80       -7.56     23.45 o 
  -7  20   7       39.44       48.90     11.37 o 
  -6  20   7       30.86       51.15      9.57 o 
  -5  20   7       28.58       22.86      7.11 o 
  -4  20   7      101.21      103.06      9.41 o 
  -3  20   7      126.45      136.41     10.04 o 
  -2  20   7      399.61      396.50     13.28 o 
  -1  20   7        0.06        6.08      6.16 o 
   0  20   7        0.32       -5.18      5.18 o 
   1  20   7        0.46       -7.59      7.98 o 
   2  20   7       65.33       49.50     11.64 o 
   3  20   7       22.83       28.13     14.42 o 
   4  20   7        4.44        6.33     10.36 o 
   5  20   7       16.26       22.18      7.52 o 
   6  20   7       28.44       41.21     10.36 o 
  -9  21   7        2.59       -7.84     17.93 o 
  -8  21   7        1.51       -4.87     14.46 o 
  -7  21   7       58.09       53.58     11.88 o 
  -6  21   7        9.22       -2.54      7.85 o 
  -5  21   7      335.52      364.46     14.94 o 
  -4  21   7        0.65       -4.86      6.30 o 
  -3  21   7        7.43        9.00      6.70 o 
  -2  21   7      127.26      113.62      8.72 o 
  -1  21   7      111.46      109.87      9.19 o 
   0  21   7        0.48       -5.49      5.49 o 
   1  21   7       51.07       28.36     11.96 o 
   2  21   7      232.22      219.89     17.51 o 
   3  21   7       16.87       12.30     10.05 o 
   4  21   7      279.08      283.17     21.41 o 
   5  21   7       45.67       46.10      8.90 o 
  -8  22   7       11.20      -22.40     22.40 o 
  -7  22   7       34.58       24.94     15.98 o 
  -6  22   7       11.77        7.51      9.64 o 
  -5  22   7      299.56      281.77     14.00 o 
  -4  22   7        1.71        1.49      8.33 o 
  -3  22   7        0.23        4.69      6.41 o 
  -2  22   7       46.38       54.47      7.34 o 
  -1  22   7      229.62      213.95     11.89 o 
   0  22   7      100.88       97.05     11.83 o 
   1  22   7        6.07        0.69     11.92 o 
   2  22   7        2.30       -0.77      9.54 o 
   3  22   7       88.21       92.60     14.30 o 
   4  22   7        0.40        8.99     11.95 o 
   5  22   7        1.14       11.99      8.18 o 
  -8  23   7        3.14      -21.50     21.50 o 
  -7  23   7        1.70       -0.15     22.85 o 
  -6  23   7       44.46       39.32     11.20 o 
  -5  23   7       21.64       32.58     11.12 o 
  -4  23   7       47.30       39.23      8.01 o 
  -3  23   7       67.33       68.54      8.84 o 
  -2  23   7      176.97      172.92     10.56 o 
  -1  23   7      198.36      202.14     11.72 o 
   0  23   7        0.70        0.32     12.11 o 
   1  23   7       43.97       57.96      9.29 o 
   2  23   7        1.71        2.72      6.62 o 
   3  23   7       66.78       54.73      9.23 o 
   4  23   7       36.46       27.07      8.66 o 
   5  23   7      221.67      247.15     17.38 o 
  -8  24   7        0.89        0.90     21.80 o 
  -7  24   7       32.97       13.14     22.10 o 
  -6  24   7        0.04       -6.29     12.47 o 
  -5  24   7       24.89       42.83     19.67 o 
  -4  24   7       39.78       54.63      9.51 o 
  -3  24   7      147.42      157.18     12.75 o 
  -2  24   7       10.76       16.19      9.27 o 
  -1  24   7       28.91       18.89      8.87 o 
   0  24   7       31.31       27.71      8.94 o 
   1  24   7       18.79       32.10      9.47 o 
   2  24   7        5.17       19.02     10.33 o 
   3  24   7       56.43       67.79      9.40 o 
   4  24   7        7.61       17.50      8.92 o 
   5  24   7       15.11       63.57     32.45 o 
  -7  25   7       30.32       19.41     22.40 o 
  -6  25   7        2.49       27.43     13.74 o 
  -5  25   7       41.02       28.54     10.40 o 
  -4  25   7       20.18       29.83      8.89 o 
  -3  25   7       76.76       86.34     10.93 o 
  -2  25   7       32.91       34.02      8.38 o 
  -1  25   7        0.00       -5.55     10.10 o 
   0  25   7      174.94      174.73     14.21 o 
   1  25   7       43.40       61.08     10.62 o 
   2  25   7       17.23       18.61     10.54 o 
   3  25   7       15.84       14.68     12.38 o 
   4  25   7       26.41       49.88     10.53 o 
  -7  26   7       15.60        1.49     21.21 o 
  -6  26   7       55.08        7.77     20.91 o 
  -5  26   7       11.69        5.68     10.84 o 
  -4  26   7       80.17       87.97     10.95 o 
  -3  26   7        7.00       14.78      8.21 o 
  -2  26   7      219.93      245.84     14.71 o 
  -1  26   7       34.21       42.98     10.19 o 
   0  26   7       39.79       44.05     10.63 o 
   1  26   7       47.26       44.85     23.03 o 
   2  26   7       33.49       40.90     10.71 o 
   3  26   7        3.83       -8.37      9.06 o 
   4  26   7       20.09       32.33     11.22 o 
  -7  27   7       79.09       42.41     25.39 o 
  -6  27   7        5.73       -1.49     20.31 o 
  -5  27   7       97.05      112.56     17.50 o 
  -4  27   7       52.72       70.75     15.95 o 
  -3  27   7       93.99      109.87     11.89 o 
  -2  27   7       40.39       35.54     10.92 o 
  -1  27   7        5.99       15.38     12.42 o 
   0  27   7      105.73      115.72     13.33 o 
   1  27   7       37.91       50.98     11.54 o 
   2  27   7       51.01       67.30     11.98 o 
   3  27   7       10.74       -7.71     11.77 o 
  -6  28   7       32.74      -20.31     20.31 o 
  -5  28   7        0.52       14.93     20.01 o 
  -4  28   7        0.02       15.28      8.81 o 
  -3  28   7       71.46      107.99     12.23 o 
  -2  28   7      139.33      143.74     18.67 o 
  -1  28   7       75.95      106.04     14.72 o 
   0  28   7        0.33        4.09     11.00 o 
   1  28   7        9.18       -1.53      9.58 o 
   2  28   7       56.01       53.73     21.76 o 
   3  28   7        7.28       22.47     11.10 o 
  -6  29   7       12.77       -2.69     20.91 o 
  -5  29   7      173.58      216.54     34.05 o 
  -4  29   7       17.92       38.70     20.01 o 
  -3  29   7       16.07       49.34     10.37 o 
  -2  29   7       15.89       31.05     14.15 o 
  -1  29   7       12.27       14.70      9.92 o 
   0  29   7       20.55       26.38     10.69 o 
   1  29   7       39.11       68.10     12.62 o 
   2  29   7       28.44       30.16     15.21 o 
  -5  30   7       11.56        4.78     20.91 o 
  -4  30   7       41.32       44.20     23.89 o 
  -3  30   7        9.43       10.23      9.40 o 
  -2  30   7       89.90      113.73     22.23 o 
  -1  30   7        0.64        9.12     13.70 o 
   0  30   7       39.73       53.58     23.68 o 
   1  30   7       21.58        7.41     10.71 o 
   2  30   7       17.95       11.45     12.21 o 
  -4  31   7       18.80        9.56     20.61 o 
  -3  31   7        0.13       22.85     13.34 o 
  -2  31   7        4.16        6.03     13.63 o 
  -1  31   7        5.12       -1.16     14.14 o 
   0  31   7       11.35       16.70     11.19 o 
   1  31   7        0.27        3.00     10.89 o 
  -3  32   7        6.88       26.27     15.59 o 
  -2  32   7        0.88        1.33     16.43 o 
  -1  32   7       20.99       33.13     11.68 o 
   0  32   7       13.21       21.18     17.68 o 
 -10   0   8       15.31       58.84     26.58 o 
  -8   0   8       16.01        6.44     12.13 o 
  -6   0   8       49.06       44.86     10.63 o 
  -4   0   8      836.33      807.51     28.78 o 
  -2   0   8       43.81       59.41      9.57 o 
   0   0   8      189.13      176.52     23.30 o 
   2   0   8     1289.81     1343.16     62.72 o 
   4   0   8      245.86      234.64     20.31 o 
   6   0   8       24.38       20.64     11.62 o 
 -11   1   8       90.84       59.38     19.90 o 
 -10   1   8       75.40       74.59     18.76 o 
  -9   1   8       51.29       42.95     16.03 o 
  -8   1   8        0.05        8.74      8.75 o 
  -7   1   8      193.51      164.37     12.17 o 
  -6   1   8       28.95       26.77      9.01 o 
  -5   1   8       80.70       78.83      5.77 o 
  -4   1   8      134.01      123.94      8.30 o 
  -3   1   8      131.92      124.65      7.80 o 
  -2   1   8      157.99      156.32      9.02 o 
  -1   1   8       39.75       35.25      4.95 o 
   0   1   8      107.67       89.92     13.59 o 
   1   1   8        1.22       -9.67     10.16 o 
   2   1   8      995.73      943.94     36.63 o 
   3   1   8        2.71        1.87      6.28 o 
   4   1   8        4.56        9.04      5.79 o 
   5   1   8       45.60       47.18      7.62 o 
   6   1   8        8.50        7.45      7.41 o 
   7   1   8       30.59       31.18     19.40 o 
 -11   2   8      132.79      186.49     37.93 o 
 -10   2   8       14.55       23.20     16.67 o 
  -9   2   8        0.78       -3.13     10.96 o 
  -8   2   8       89.10      105.78     14.10 o 
  -7   2   8       83.35       63.23      9.33 o 
  -6   2   8      247.05      283.77     12.84 o 
  -5   2   8      414.75      378.63     11.79 o 
  -4   2   8        3.53        0.12      5.01 o 
  -3   2   8       56.37       47.48      6.28 o 
  -2   2   8      333.90      325.34     10.88 o 
  -1   2   8      110.48      104.24      6.72 o 
   0   2   8      278.81      259.03     16.04 o 
   1   2   8      441.53      444.33     25.33 o 
   2   2   8      315.29      292.71     31.66 o 
   3   2   8        7.40       19.59      8.07 o 
   4   2   8      415.93      435.20     14.36 o 
   5   2   8       19.98       33.89      7.08 o 
   6   2   8      103.63      114.58     11.22 o 
   7   2   8        2.20       25.59      9.97 o 
 -11   3   8       13.83       32.31     18.58 o 
 -10   3   8       30.12       24.02     16.47 o 
  -9   3   8       40.81       39.56     12.74 o 
  -8   3   8      150.52      108.90     14.33 o 
  -7   3   8        0.10        9.29      9.73 o 
  -6   3   8      223.30      180.34     10.51 o 
  -5   3   8       58.69       66.29      7.65 o 
  -4   3   8      699.35      754.51     19.84 o 
  -3   3   8       56.45       67.64      9.93 o 
  -2   3   8      388.44      369.88     11.35 o 
  -1   3   8       96.87       80.00      5.77 o 
   0   3   8      113.84       99.13     11.59 o 
   1   3   8      752.01      788.01     62.72 o 
   2   3   8        1.67       -9.69      9.69 o 
   3   3   8      393.85      346.64     16.50 o 
   4   3   8       58.63       68.76     11.64 o 
   5   3   8        0.61       11.35      8.06 o 
   6   3   8        6.16       14.87      8.29 o 
   7   3   8       27.34       50.43     10.69 o 
 -11   4   8       37.23       72.86     26.13 o 
 -10   4   8        5.79       32.04     18.27 o 
  -9   4   8      138.38      141.58     16.90 o 
  -8   4   8       57.36       36.08     12.02 o 
  -7   4   8      606.22      599.22     24.09 o 
  -6   4   8       20.47       31.37      7.06 o 
  -5   4   8      217.45      187.32     11.17 o 
  -4   4   8      284.30      275.24     10.70 o 
  -3   4   8     2030.63     1999.10     31.60 o 
  -2   4   8       23.77       22.31      4.98 o 
  -1   4   8     1485.04     1390.09     24.70 o 
   0   4   8       35.53       31.19      6.79 o 
   1   4   8     1632.31     1576.44     47.52 o 
   2   4   8       24.28       11.69      7.23 o 
   3   4   8        9.14        8.29      7.52 o 
   4   4   8       60.34       82.65      8.23 o 
   5   4   8       85.96      106.65     10.09 o 
   6   4   8       18.56       23.76      8.43 o 
   7   4   8       26.02       31.49     10.20 o 
 -11   5   8       19.78       26.37     17.80 o 
 -10   5   8      120.86      123.46     22.18 o 
  -9   5   8       57.85       57.48     13.51 o 
  -8   5   8       61.45       52.37     12.66 o 
  -7   5   8        4.16       -9.16      9.16 o 
  -6   5   8       28.30       37.33      9.14 o 
  -5   5   8      506.77      566.38     17.16 o 
  -4   5   8     1834.50     1749.41     34.25 o 
  -3   5   8     1462.54     1477.38     25.95 o 
  -2   5   8     1075.64     1023.95     16.82 o 
  -1   5   8      381.42      335.13     14.09 o 
   0   5   8      131.37      126.18     10.18 o 
   1   5   8      249.68      283.30     13.49 o 
   2   5   8      609.91      557.03     32.94 o 
   3   5   8      543.63      538.78     20.15 o 
   4   5   8      145.03      147.68      9.39 o 
   5   5   8        1.17        8.15      6.45 o 
   6   5   8       65.33       70.64     10.95 o 
   7   5   8        8.49       -1.76      8.88 o 
 -10   6   8       26.78       30.22     14.12 o 
  -9   6   8        3.67       15.14     11.54 o 
  -8   6   8       39.15       70.75     12.98 o 
  -7   6   8       14.58        5.20     15.38 o 
  -6   6   8     1755.87     1731.53     33.05 o 
  -5   6   8      145.57      145.35     10.40 o 
  -4   6   8       15.15       33.93      9.06 o 
  -3   6   8      159.46      173.32      9.78 o 
  -2   6   8      908.68      854.72     18.12 o 
  -1   6   8       16.44       11.91      7.73 o 
   0   6   8      401.60      426.81     20.56 o 
   1   6   8      165.79      153.63     10.73 o 
   2   6   8      194.85      186.14     13.34 o 
   3   6   8       25.21       23.68      9.72 o 
   4   6   8       72.11       85.57      8.69 o 
   5   6   8        1.17        1.17      6.18 o 
   6   6   8       12.79        9.46      8.02 o 
   7   6   8        4.25       11.83      9.27 o 
 -10   7   8      154.12      191.88     20.26 o 
  -9   7   8        5.09       -4.13     11.23 o 
  -8   7   8      322.04      350.28     22.06 o 
  -7   7   8      395.20      327.05     30.90 o 
  -6   7   8      127.21      153.97     19.01 o 
  -5   7   8       48.06       57.56      8.40 o 
  -4   7   8     3045.42     2987.44     38.70 o 
  -3   7   8      608.96      560.42     15.35 o 
  -2   7   8        0.34       -9.11     10.65 o 
  -1   7   8       38.65       20.70     12.27 o 
   0   7   8        4.81        1.35      7.08 o 
   1   7   8      281.64      281.50     20.78 o 
   2   7   8      450.30      423.96     47.64 o 
   3   7   8      152.96      164.44     15.58 o 
   4   7   8      171.86      192.42     21.06 o 
   5   7   8       31.32       41.58     12.87 o 
   6   7   8       11.82       12.13      7.81 o 
   7   7   8       23.60       36.06     11.39 o 
 -10   8   8       23.51       51.02     15.15 o 
  -9   8   8       23.36       33.46     19.01 o 
  -8   8   8       73.25       85.28     14.09 o 
  -7   8   8      126.74      129.64     15.35 o 
  -6   8   8      158.16      136.68     12.80 o 
  -5   8   8     1946.21     1840.97     30.14 o 
  -4   8   8      493.85      479.15     16.26 o 
  -3   8   8       20.50       13.60      6.10 o 
  -2   8   8        0.61       -5.78      5.78 o 
  -1   8   8      419.90      431.07     40.47 o 
   0   8   8       29.66       26.94      8.06 o 
   1   8   8       40.73       39.76      7.05 o 
   2   8   8        0.03        6.77     10.47 o 
   3   8   8       13.56       21.84      9.56 o 
   4   8   8       55.78       46.84     16.88 o 
   5   8   8       42.48       55.00      8.06 o 
   6   8   8       48.80       53.86      9.62 o 
   7   8   8       21.13       21.10      9.77 o 
 -10   9   8      111.95      149.24     20.11 o 
  -9   9   8       13.18       11.24     12.00 o 
  -8   9   8        1.73        5.13     10.72 o 
  -7   9   8      231.41      223.67     17.63 o 
  -6   9   8       15.94       19.41     12.46 o 
  -5   9   8        8.93        9.93      6.78 o 
  -4   9   8      124.87      124.45     10.83 o 
  -3   9   8       19.33       14.81      5.55 o 
  -2   9   8      119.45      116.26      7.39 o 
  -1   9   8      155.30      146.65     15.30 o 
   0   9   8       28.52       29.97     11.01 o 
   1   9   8       45.71       62.94     13.99 o 
   2   9   8      116.91      111.95     10.86 o 
   3   9   8       18.89       16.43      9.54 o 
   4   9   8       12.55       16.39     10.40 o 
   5   9   8      156.33      157.57     10.73 o 
   6   9   8       16.48       22.16      8.26 o 
   7   9   8        0.78        8.55      9.17 o 
 -10  10   8       40.79       23.01     14.72 o 
  -9  10   8        0.01       -4.20     11.48 o 
  -8  10   8       17.40       10.30     11.20 o 
  -7  10   8      129.43      158.68     19.13 o 
  -6  10   8      143.74      136.44     13.92 o 
  -5  10   8      324.09      295.32     13.73 o 
  -4  10   8       84.71       86.59     12.88 o 
  -3  10   8      130.34      129.02      8.27 o 
  -2  10   8        6.06       -4.22      4.98 o 
  -1  10   8        7.45       15.94      9.56 o 
   0  10   8       48.43       56.64      8.82 o 
   1  10   8      138.31      138.99     11.49 o 
   2  10   8       32.92       29.29      8.08 o 
   3  10   8        1.66       -5.35      9.04 o 
   4  10   8       21.13       15.81     10.75 o 
   5  10   8       15.86       11.51     10.53 o 
   6  10   8       36.95       27.03      7.85 o 
   7  10   8        9.85       18.96      9.56 o 
 -10  11   8       92.86       92.43     17.82 o 
  -9  11   8      269.94      281.84     21.80 o 
  -8  11   8        4.01        8.44     11.95 o 
  -7  11   8        4.15       -3.11     10.34 o 
  -6  11   8       63.89       44.30     11.15 o 
  -5  11   8       26.49       22.09      9.61 o 
  -4  11   8       19.50       22.03      7.35 o 
  -3  11   8       81.19       97.45      8.95 o 
  -2  11   8      129.71      133.68     10.22 o 
  -1  11   8       13.70        6.26      8.40 o 
   0  11   8       39.38       31.56      6.53 o 
   1  11   8       54.62       45.75     10.62 o 
   2  11   8       13.21        9.49      6.74 o 
   3  11   8       69.44       76.20      9.33 o 
   4  11   8       79.24      100.18     12.35 o 
   5  11   8       10.88       14.49      7.93 o 
   6  11   8        6.17       10.97      7.20 o 
 -10  12   8        7.23        1.86     14.98 o 
  -9  12   8      356.58      368.87     24.44 o 
  -8  12   8        5.08       -1.34     10.90 o 
  -7  12   8      252.25      265.33     24.38 o 
  -6  12   8        4.65       11.90      9.57 o 
  -5  12   8        2.10       -0.20      6.31 o 
  -4  12   8      287.52      289.65     14.01 o 
  -3  12   8      379.32      374.70     17.52 o 
  -2  12   8        5.24        6.56      5.43 o 
  -1  12   8      671.80      632.97     17.49 o 
   0  12   8       75.93       55.36      7.91 o 
   1  12   8      900.40      879.41     20.59 o 
   2  12   8       49.37       30.21      6.84 o 
   3  12   8       20.54       23.42      7.13 o 
   4  12   8       31.81       43.44      7.95 o 
   5  12   8       41.40       49.77     11.29 o 
   6  12   8       46.93       56.61      8.85 o 
 -10  13   8      199.54      168.28     20.62 o 
  -9  13   8        0.46      -11.38     11.38 o 
  -8  13   8       80.69       84.34     14.70 o 
  -7  13   8       96.30      120.92     14.89 o 
  -6  13   8       61.45       34.77     11.30 o 
  -5  13   8      238.47      264.94     16.38 o 
  -4  13   8      969.79      938.19     23.11 o 
  -3  13   8      280.66      275.01     23.88 o 
  -2  13   8      502.45      485.52     20.01 o 
  -1  13   8       78.01       77.43      8.51 o 
   0  13   8      137.37      127.61     10.11 o 
   1  13   8        3.46       13.67      6.35 o 
   2  13   8      354.45      352.96     13.74 o 
   3  13   8       34.35       51.16      7.65 o 
   4  13   8      152.87      141.83     16.97 o 
   5  13   8        0.84       18.87      9.17 o 
   6  13   8        1.69       12.29      7.57 o 
 -10  14   8        2.80       20.87     14.48 o 
  -9  14   8       35.53       46.70     16.99 o 
  -8  14   8      596.73      606.41     26.91 o 
  -7  14   8        0.01       -5.88     12.41 o 
  -6  14   8       39.02       30.15     12.10 o 
  -5  14   8       22.76       28.45      7.60 o 
  -4  14   8       51.97       54.24     10.42 o 
  -3  14   8        0.03       -7.20      7.20 o 
  -2  14   8      695.13      685.82     17.77 o 
  -1  14   8       16.04       19.88      6.99 o 
   0  14   8      506.40      477.55     16.28 o 
   1  14   8       69.16       72.68      8.85 o 
   2  14   8       98.45      106.18      9.21 o 
   3  14   8       49.34       50.07      7.68 o 
   4  14   8      174.46      174.73     13.97 o 
   5  14   8        1.06       -4.59      8.23 o 
   6  14   8       24.32       24.16      8.22 o 
  -9  15   8        3.50      -12.10     23.83 o 
  -8  15   8        0.01      -10.14     24.21 o 
  -7  15   8       39.16       54.45     12.42 o 
  -6  15   8      165.07      139.95     14.73 o 
  -5  15   8      234.71      251.64     17.37 o 
  -4  15   8      553.08      601.99     31.65 o 
  -3  15   8      415.36      376.97     16.52 o 
  -2  15   8       54.60       54.88      9.88 o 
  -1  15   8       95.39       61.87      8.29 o 
   0  15   8      135.34      120.66      9.95 o 
   1  15   8      423.80      384.19     15.82 o 
   2  15   8      168.77      202.44     11.50 o 
   3  15   8       29.00       26.98      8.80 o 
   4  15   8       50.74       56.13     10.71 o 
   5  15   8       32.76       35.92     10.37 o 
   6  15   8        4.68       12.83     12.30 o 
  -9  16   8      267.90      281.02     22.52 o 
  -8  16   8       10.82        8.44     13.06 o 
  -7  16   8       60.32       57.80     12.83 o 
  -6  16   8        1.11       -2.24      9.59 o 
  -5  16   8      113.33      113.33     11.11 o 
  -4  16   8       28.14       38.43      8.24 o 
  -3  16   8        1.81        9.08      6.26 o 
  -2  16   8       34.25       12.18      8.54 o 
  -1  16   8      543.24      524.74     32.68 o 
   0  16   8       83.61       59.94      8.51 o 
   1  16   8      163.52      178.07     11.79 o 
   2  16   8        7.04       17.32      9.96 o 
   3  16   8       14.10       12.32      8.39 o 
   4  16   8       55.58       49.10     10.53 o 
   5  16   8      141.22      161.39     17.59 o 
   6  16   8        2.75       10.56     12.56 o 
  -9  17   8       66.46       90.98     16.62 o 
  -8  17   8       29.91       42.81     11.21 o 
  -7  17   8       14.99       13.56     10.91 o 
  -6  17   8       25.92       34.01     10.22 o 
  -5  17   8       13.10        2.53      7.67 o 
  -4  17   8        0.37       -3.72      7.11 o 
  -3  17   8        4.62        8.50      6.29 o 
  -2  17   8       23.56       17.24      8.89 o 
  -1  17   8      106.39       92.32      7.00 o 
   0  17   8        2.13       -2.87      6.69 o 
   1  17   8       14.98        7.89      7.17 o 
   2  17   8       55.44       49.36     11.18 o 
   3  17   8       41.11       43.69      9.95 o 
   4  17   8        0.28       -4.18      8.53 o 
   5  17   8        0.07       -1.37     10.87 o 
   6  17   8        8.72       -5.38     12.36 o 
  -9  18   8       12.90       -8.99     26.28 o 
  -8  18   8       19.29       23.23     13.45 o 
  -7  18   8        4.66       12.93      8.86 o 
  -6  18   8        5.08       22.10      8.29 o 
  -5  18   8       69.25       70.14     10.01 o 
  -4  18   8        6.81       11.00      7.34 o 
  -3  18   8        5.90       16.39      6.56 o 
  -2  18   8      110.87      117.34     12.22 o 
  -1  18   8      164.93      164.35     10.58 o 
   0  18   8       24.85       14.47      7.54 o 
   1  18   8       71.45       62.46      8.91 o 
   2  18   8       10.53       -1.02      9.03 o 
   3  18   8       28.56       22.33     10.35 o 
   4  18   8        0.14       -2.94      8.76 o 
   5  18   8       49.12       68.39     13.67 o 
  -9  19   8        7.94      -26.01     37.19 o 
  -8  19   8        2.53       -0.38      9.13 o 
  -7  19   8       65.14       75.73     11.29 o 
  -6  19   8        3.52       12.74      8.36 o 
  -5  19   8       53.78       30.10      8.65 o 
  -4  19   8        0.17       -3.50      6.43 o 
  -3  19   8       13.60        8.58      6.43 o 
  -2  19   8        8.32       11.53     10.02 o 
  -1  19   8        0.18        4.11      5.68 o 
   0  19   8       18.28       22.67      8.45 o 
   1  19   8        2.98       -6.79      8.88 o 
   2  19   8       24.36       20.24     12.05 o 
   3  19   8        2.83       -8.15      8.15 o 
   4  19   8        0.12       -8.56      8.56 o 
   5  19   8       21.73        3.40     11.48 o 
  -8  20   8       19.99       -5.49     19.41 o 
  -7  20   8       78.45       92.41     11.90 o 
  -6  20   8       15.41       23.74      8.92 o 
  -5  20   8       40.79       44.58      9.50 o 
  -4  20   8        0.13       -6.11      6.11 o 
  -3  20   8      204.45      200.57     15.10 o 
  -2  20   8      244.86      206.96     15.41 o 
  -1  20   8      293.52      313.37     14.36 o 
   0  20   8       44.27       55.93     13.22 o 
   1  20   8       61.81       52.41     11.66 o 
   2  20   8       48.93       73.97     12.63 o 
   3  20   8        1.76       17.90     11.00 o 
   4  20   8        0.28       11.21      9.84 o 
   5  20   8       58.99       77.78     15.34 o 
  -8  21   8        1.89        3.25     14.34 o 
  -7  21   8       50.88       45.49     10.90 o 
  -6  21   8       12.54       11.58      8.98 o 
  -5  21   8       28.85       48.05      9.65 o 
  -4  21   8       89.12      100.95      9.76 o 
  -3  21   8      376.83      379.62     15.41 o 
  -2  21   8       32.60       38.45     10.36 o 
  -1  21   8       11.89        5.23      6.51 o 
   0  21   8        1.33       -4.04      6.46 o 
   1  21   8       81.58       82.63     14.24 o 
   2  21   8      150.69      165.95     18.26 o 
   3  21   8      118.26      138.10     16.16 o 
   4  21   8       14.99        9.65     10.38 o 
   5  21   8       29.64       34.47     14.09 o 
  -8  22   8       64.98       62.19     17.52 o 
  -7  22   8        2.14       -6.26      9.82 o 
  -6  22   8       25.49       21.95      9.37 o 
  -5  22   8        0.06       -2.71      7.90 o 
  -4  22   8      115.70      103.05      9.99 o 
  -3  22   8        3.84        5.51      6.99 o 
  -2  22   8      286.74      295.53     18.06 o 
  -1  22   8       18.54       19.73      7.12 o 
   0  22   8       67.60       70.02      9.56 o 
   1  22   8        2.62       -0.49     10.90 o 
   2  22   8        4.63        5.30     10.53 o 
   3  22   8        0.03       -6.60     15.78 o 
   4  22   8       49.31       52.30     14.37 o 
  -8  23   8        0.99      -14.04     21.21 o 
  -7  23   8        0.02       -0.45     18.07 o 
  -6  23   8       13.60       29.83     10.87 o 
  -5  23   8       80.57       68.62     10.72 o 
  -4  23   8      149.67      180.78     12.15 o 
  -3  23   8       46.86       64.14      8.91 o 
  -2  23   8      220.90      226.97     16.62 o 
  -1  23   8        0.02       -1.94      7.45 o 
   0  23   8        4.19        5.02      7.36 o 
   1  23   8        0.07        9.15     12.31 o 
   2  23   8      122.06      122.38     21.17 o 
   3  23   8       52.96       48.21     13.31 o 
   4  23   8       78.26       99.31     16.95 o 
  -7  24   8       59.91       44.62     16.49 o 
  -6  24   8        3.48        7.90     11.87 o 
  -5  24   8       14.87       27.58      9.47 o 
  -4  24   8       13.65       22.55      7.93 o 
  -3  24   8      129.59      152.51     11.43 o 
  -2  24   8       64.33       95.44     16.24 o 
  -1  24   8       34.53       41.24      9.50 o 
   0  24   8        0.02       -4.63      8.91 o 
   1  24   8       38.85       47.81      9.35 o 
   2  24   8        0.34       21.41     14.24 o 
   3  24   8       29.98       35.47     18.18 o 
   4  24   8        5.77       11.81     22.91 o 
  -7  25   8        1.47      -15.23     19.41 o 
  -6  25   8       68.11       83.31     13.72 o 
  -5  25   8       16.23        6.80      9.81 o 
  -4  25   8      107.59      141.84     12.83 o 
  -3  25   8       28.98       59.13      9.01 o 
  -2  25   8       81.98       88.24     17.62 o 
  -1  25   8        4.18       12.32      8.76 o 
   0  25   8       23.87       12.44      9.53 o 
   1  25   8       45.44       52.24     10.49 o 
   2  25   8       11.75       40.46     15.71 o 
   3  25   8       30.19       14.46     13.32 o 
  -6  26   8       11.52       25.29     14.54 o 
  -5  26   8      111.20      134.54     15.31 o 
  -4  26   8        0.13       -3.70      8.19 o 
  -3  26   8       19.40       28.47      9.56 o 
  -2  26   8       29.86       24.09     13.80 o 
  -1  26   8       19.84       19.53      9.35 o 
   0  26   8        0.04        7.74      9.00 o 
   1  26   8        0.85        0.91     20.34 o 
   2  26   8        1.28       12.16     14.71 o 
   3  26   8       39.10       36.24     16.57 o 
  -6  27   8        8.46       -4.18     20.01 o 
  -5  27   8        0.23       -2.48     10.00 o 
  -4  27   8       10.90       25.47      9.89 o 
  -3  27   8        0.04       -3.91     10.17 o 
  -2  27   8       22.56       51.57     14.78 o 
  -1  27   8       23.64       30.55     10.24 o 
   0  27   8        9.46        5.88     19.88 o 
   1  27   8        2.16      -15.09     15.09 o 
   2  27   8        1.52       11.29     14.56 o 
  -5  28   8        0.09        2.24     13.94 o 
  -4  28   8        9.24       18.56     11.18 o 
  -3  28   8        0.03       -0.93     10.06 o 
  -2  28   8       25.19       38.20     15.68 o 
  -1  28   8        1.89        7.45      9.46 o 
   0  28   8        2.66      -10.52     20.26 o 
   1  28   8        0.07       10.84     10.12 o 
   2  28   8        0.45       -0.21     10.58 o 
  -5  29   8       96.65       77.66     26.88 o 
  -4  29   8       30.20       24.27     11.60 o 
  -3  29   8       18.78       34.19     12.02 o 
  -2  29   8       42.32       77.69     17.30 o 
  -1  29   8       27.49       43.52     11.46 o 
   0  29   8        4.58       12.53     15.00 o 
   1  29   8        7.61       -9.71      9.71 o 
  -4  30   8       10.81       14.04     18.52 o 
  -3  30   8        0.15        3.27     11.02 o 
  -2  30   8       29.82       44.68     13.22 o 
  -1  30   8        0.55       -2.41     12.96 o 
   0  30   8       13.14        7.23     10.67 o 
  -2  31   8        0.99       23.08     11.96 o 
  -1  31   8        0.05        1.69     11.72 o 
  -9   0   9        8.07       14.93     23.00 o 
  -7   0   9      162.74      232.07     33.15 o 
  -5   0   9       65.27       71.25     21.06 o 
  -3   0   9        1.22       -8.21      9.68 o 
  -1   0   9     1772.41     1678.24     36.17 o 
   1   0   9      529.17      468.63     36.44 o 
   3   0   9      139.56      144.60     13.15 o 
   5   0   9      120.26      149.02     15.92 o 
 -10   1   9       25.00       49.35     18.44 o 
  -9   1   9      159.68      130.38     21.53 o 
  -8   1   9        0.74      -13.26     13.26 o 
  -7   1   9      146.02      141.30     27.63 o 
  -6   1   9        1.12        7.50     14.44 o 
  -5   1   9      108.74       96.98      9.19 o 
  -4   1   9      106.99      111.04     10.40 o 
  -3   1   9     1567.99     1582.00     25.49 o 
  -2   1   9        1.76        3.88      5.89 o 
  -1   1   9       44.37       40.07      6.06 o 
   0   1   9      471.89      493.94     13.06 o 
   1   1   9        3.24       -6.87     10.35 o 
   2   1   9       16.07        2.34     11.47 o 
   3   1   9      192.53      182.24      9.98 o 
   4   1   9       89.57      103.82      8.98 o 
   5   1   9       68.62      110.66     13.32 o 
   6   1   9       33.11       35.60      9.02 o 
 -10   2   9       55.95       43.95     20.16 o 
  -9   2   9       58.04       81.44     18.98 o 
  -8   2   9      113.68      138.69     37.63 o 
  -7   2   9      124.52      100.59     30.47 o 
  -6   2   9      221.59      217.53     14.42 o 
  -5   2   9      124.55      119.03     12.23 o 
  -4   2   9     1062.74     1091.43     25.64 o 
  -3   2   9       69.93       73.59     11.78 o 
  -2   2   9     1382.24     1316.75     22.28 o 
  -1   2   9        0.94        2.23      5.01 o 
   0   2   9     1177.10     1179.33     52.55 o 
   1   2   9        0.66       -9.40      9.40 o 
   2   2   9       58.09       51.52     13.93 o 
   3   2   9        7.97       11.15     11.22 o 
   4   2   9       69.09       88.20      8.44 o 
   5   2   9       25.59       19.42      9.53 o 
   6   2   9       44.66       66.82     10.99 o 
 -10   3   9        0.80      -10.18     15.30 o 
  -9   3   9        0.99        9.38     14.77 o 
  -8   3   9      494.34      485.45     40.77 o 
  -7   3   9       76.78       54.82     48.83 o 
  -6   3   9      250.93      242.27     15.19 o 
  -5   3   9       59.40       58.46     10.59 o 
  -4   3   9       32.10       37.86     10.42 o 
  -3   3   9      536.55      497.70     15.62 o 
  -2   3   9      254.77      258.39     10.62 o 
  -1   3   9      322.11      297.92     10.46 o 
   0   3   9      175.93      166.22     14.82 o 
   1   3   9        8.58       23.87     11.80 o 
   2   3   9       49.14       33.70     13.50 o 
   3   3   9       38.07       17.63     15.70 o 
   4   3   9       65.18       53.84      7.43 o 
   5   3   9       20.21       27.08     10.16 o 
   6   3   9        6.45        7.21      8.76 o 
 -10   4   9      312.76      315.27     55.41 o 
  -9   4   9        0.17        1.31     34.20 o 
  -8   4   9       68.17       73.28     17.94 o 
  -7   4   9        6.51       41.61     20.31 o 
  -6   4   9      429.96      425.55     19.46 o 
  -5   4   9      194.26      176.17     13.96 o 
  -4   4   9      547.67      508.96     21.22 o 
  -3   4   9      157.84      157.51     13.43 o 
  -2   4   9      222.85      208.66      9.74 o 
  -1   4   9      181.80      178.52      8.28 o 
   0   4   9        0.06      -12.61     12.61 o 
   1   4   9       61.46       67.36     12.78 o 
   2   4   9       73.99       82.41     10.09 o 
   3   4   9       31.06       27.56      8.78 o 
   4   4   9       14.59       14.50      6.13 o 
   5   4   9        5.45       10.10      7.39 o 
   6   4   9       37.95       32.68      9.49 o 
 -10   5   9        5.97        7.92     17.53 o 
  -9   5   9      119.65       82.66     20.16 o 
  -8   5   9       40.81       41.51     15.94 o 
  -7   5   9      383.30      397.66     29.51 o 
  -6   5   9      138.14      138.16     14.26 o 
  -5   5   9      177.52      178.44     14.46 o 
  -4   5   9      251.09      247.69     21.95 o 
  -3   5   9      437.54      427.96     20.49 o 
  -2   5   9      305.28      328.53     14.19 o 
  -1   5   9       34.81       21.10      5.28 o 
   0   5   9      376.45      392.19     29.28 o 
   1   5   9      293.62      278.88     17.67 o 
   2   5   9       72.08       66.80      9.91 o 
   3   5   9      127.11      116.10     12.39 o 
   4   5   9        1.30       -0.59      9.79 o 
   5   5   9       20.08       19.43      7.82 o 
   6   5   9        3.85        9.65      8.42 o 
 -10   6   9        1.82       22.15     18.41 o 
  -9   6   9       73.22       98.57     32.85 o 
  -8   6   9       78.09       90.67     19.43 o 
  -7   6   9        0.00       26.14     14.34 o 
  -6   6   9        0.12        2.18     10.12 o 
  -5   6   9      235.84      217.05     15.54 o 
  -4   6   9        1.30        2.55      8.91 o 
  -3   6   9      229.67      206.16     15.42 o 
  -2   6   9        9.20       -1.47      6.62 o 
  -1   6   9        2.14        5.03     10.53 o 
   0   6   9      157.09      162.96     17.32 o 
   1   6   9        0.00       -5.94     10.02 o 
   2   6   9      411.16      414.13     21.37 o 
   3   6   9       84.29       98.00     13.48 o 
   4   6   9        1.50        3.59      5.58 o 
   5   6   9        0.47        4.43      6.95 o 
   6   6   9       23.20       35.41     14.93 o 
 -10   7   9       26.35       34.20     53.46 o 
  -9   7   9      238.96      234.59     34.05 o 
  -8   7   9      104.99       82.20     26.88 o 
  -7   7   9      166.85      166.99     21.46 o 
  -6   7   9      306.91      299.48     18.55 o 
  -5   7   9        0.14        0.69      6.49 o 
  -4   7   9       23.07        9.76     10.54 o 
  -3   7   9      111.21      105.10     12.75 o 
  -2   7   9       56.83       60.83      8.10 o 
  -1   7   9      257.92      216.18     19.32 o 
   0   7   9       36.16       14.97     11.07 o 
   1   7   9        4.27        9.29      7.09 o 
   2   7   9        8.10       20.35      7.73 o 
   3   7   9      191.35      194.21     18.37 o 
   4   7   9      490.82      527.63     25.31 o 
   5   7   9        2.73       12.10      7.05 o 
   6   7   9       46.93       74.57     11.97 o 
 -10   8   9       11.28       47.13     20.10 o 
  -9   8   9       31.29       32.74     16.67 o 
  -8   8   9      100.14       77.49     17.92 o 
  -7   8   9       91.48       99.19     13.70 o 
  -6   8   9        2.88        4.45      7.00 o 
  -5   8   9       13.92       19.07      6.79 o 
  -4   8   9       29.76       25.36      7.76 o 
  -3   8   9       91.88       76.06     14.10 o 
  -2   8   9       26.07       26.41     10.82 o 
  -1   8   9       70.55       66.48     13.09 o 
   0   8   9        6.51        6.24     12.99 o 
   1   8   9      339.99      360.66     25.45 o 
   2   8   9       28.14       12.78      7.59 o 
   3   8   9        5.54        0.52      9.60 o 
   4   8   9       52.98       65.91     13.31 o 
   5   8   9       40.66       49.18     10.54 o 
   6   8   9       35.69       57.59     11.71 o 
 -10   9   9       10.16       -2.60     17.31 o 
  -9   9   9       30.28       25.95     18.22 o 
  -8   9   9      452.86      397.15     42.11 o 
  -7   9   9        1.73       -6.16      9.72 o 
  -6   9   9       32.55       32.42      8.00 o 
  -5   9   9       36.52       27.34      6.50 o 
  -4   9   9       90.55       84.47      7.63 o 
  -3   9   9      696.10      717.07     40.63 o 
  -2   9   9      388.78      412.23     17.72 o 
  -1   9   9      297.40      287.00     20.91 o 
   0   9   9       40.10       16.91     11.14 o 
   1   9   9       12.72       11.56      7.50 o 
   2   9   9       67.50       38.21      9.14 o 
   3   9   9       43.15       59.13     13.87 o 
   4   9   9      174.69      177.89     23.89 o 
   5   9   9       27.53       42.88     11.65 o 
   6   9   9        1.68       16.66      9.73 o 
 -10  10   9       60.07       64.55     19.84 o 
  -9  10   9       57.93       84.92     21.80 o 
  -8  10   9      235.64      191.45     33.15 o 
  -7  10   9        7.92        3.67     13.14 o 
  -6  10   9      247.47      244.31     19.18 o 
  -5  10   9        0.03       -4.98      6.46 o 
  -4  10   9      420.13      446.42     32.60 o 
  -3  10   9      229.69      202.96     15.76 o 
  -2  10   9       27.38       27.04      6.81 o 
  -1  10   9       49.87       44.78     12.16 o 
   0  10   9      389.63      348.64     18.75 o 
   1  10   9      106.50       94.89     10.89 o 
   2  10   9      158.61      164.55     13.26 o 
   3  10   9      172.21      187.24     14.49 o 
   4  10   9        0.00        7.22     10.19 o 
   5  10   9       30.03       27.93     10.35 o 
   6  10   9       27.24       37.05      9.44 o 
 -10  11   9       40.59       34.23     19.42 o 
  -9  11   9       17.74       25.49     17.56 o 
  -8  11   9        2.94       -8.71     14.74 o 
  -7  11   9       42.86       29.07     16.29 o 
  -6  11   9       22.81       21.36      8.17 o 
  -5  11   9      116.65      148.44     25.48 o 
  -4  11   9        1.90       13.77      7.79 o 
  -3  11   9       88.41       73.74     14.89 o 
  -2  11   9      384.05      396.37     14.77 o 
  -1  11   9       34.18       33.22      8.25 o 
   0  11   9       14.83       18.63      6.80 o 
   1  11   9       98.99      107.60     11.34 o 
   2  11   9        2.05       12.65      8.15 o 
   3  11   9      127.07      118.38     12.38 o 
   4  11   9       62.84       79.01     12.08 o 
   5  11   9       13.59       13.13      9.98 o 
   6  11   9        2.78      -12.41     12.41 o 
 -10  12   9      219.74      220.26     45.10 o 
  -9  12   9       13.78       42.22     18.03 o 
  -8  12   9       41.63       44.09     16.58 o 
  -7  12   9      254.68      188.94     19.89 o 
  -6  12   9       29.26       23.52     10.66 o 
  -5  12   9      173.32      159.69     21.45 o 
  -4  12   9      777.27      744.12     23.95 o 
  -3  12   9       17.00       20.00     12.48 o 
  -2  12   9      193.37      189.02     12.10 o 
  -1  12   9      572.82      557.79     16.80 o 
   0  12   9      179.48      160.32     11.73 o 
   1  12   9      193.94      187.36     11.92 o 
   2  12   9      117.00      115.00     10.38 o 
   3  12   9       28.83       40.15      8.39 o 
   4  12   9       54.96       43.40     10.84 o 
   5  12   9       17.37       38.05     11.18 o 
  -9  13   9       46.42       42.42     17.95 o 
  -8  13   9       92.17      121.64     22.25 o 
  -7  13   9       10.71       -2.96      9.97 o 
  -6  13   9      182.31      205.76     21.18 o 
  -5  13   9      136.93      124.83     13.42 o 
  -4  13   9       82.07       71.65     10.78 o 
  -3  13   9       28.48       30.42     13.29 o 
  -2  13   9        0.01        4.65      7.90 o 
  -1  13   9      118.13      116.80     16.55 o 
   0  13   9      144.70      152.66     10.91 o 
   1  13   9      211.33      196.74     13.94 o 
   2  13   9       54.97       50.15     12.17 o 
   3  13   9        3.61        9.26      8.78 o 
   4  13   9       23.85       25.84     11.93 o 
   5  13   9       33.79       20.28     11.08 o 
  -9  14   9        3.27       -1.40     17.13 o 
  -8  14   9       24.74       23.05     16.41 o 
  -7  14   9        7.50        6.87     11.06 o 
  -6  14   9        6.94       -9.38      9.38 o 
  -5  14   9      117.26      127.89     15.22 o 
  -4  14   9        9.80        4.99      9.81 o 
  -3  14   9      186.95      188.83     37.48 o 
  -2  14   9        8.42       -3.12      9.40 o 
  -1  14   9       70.94       76.36     12.58 o 
   0  14   9       18.86       20.51      6.71 o 
   1  14   9       37.69       41.30      7.73 o 
   2  14   9        0.09       -6.17      6.17 o 
   3  14   9       93.04       88.33     11.35 o 
   4  14   9        0.26       -8.71      8.71 o 
   5  14   9        3.87        9.47     12.67 o 
  -9  15   9      184.81      186.92     24.80 o 
  -8  15   9        4.95      -13.14     13.14 o 
  -7  15   9       64.44       94.24     19.25 o 
  -6  15   9       12.11        3.35     10.35 o 
  -5  15   9      105.81      117.76     13.72 o 
  -4  15   9      307.46      304.72     17.80 o 
  -3  15   9      128.43      110.28     12.42 o 
  -2  15   9        4.55        5.32      9.10 o 
  -1  15   9      218.57      194.91     11.87 o 
   0  15   9       60.75       57.88      8.71 o 
   1  15   9       72.86       66.14      8.32 o 
   2  15   9      124.21      146.32     12.84 o 
   3  15   9       29.91       20.51      8.93 o 
   4  15   9       46.30       49.74     11.01 o 
   5  15   9      115.13      110.04     18.36 o 
  -9  16   9        2.77       12.46     12.48 o 
  -8  16   9       13.39       -7.73     15.83 o 
  -7  16   9       43.85       47.83     13.16 o 
  -6  16   9        1.43        7.66     10.13 o 
  -5  16   9        3.69       -4.60      9.08 o 
  -4  16   9        1.75        4.40      6.99 o 
  -3  16   9       60.73       79.80     11.28 o 
  -2  16   9       15.12       26.19      9.15 o 
  -1  16   9       78.78       82.18     12.19 o 
   0  16   9      201.93      206.11     12.83 o 
   1  16   9      152.86      149.39     10.65 o 
   2  16   9       34.41       31.01      8.96 o 
   3  16   9       56.74       70.69     11.17 o 
   4  16   9        6.04       12.40     10.00 o 
   5  16   9       28.83       41.44     15.26 o 
  -9  17   9        0.40      -19.71     19.71 o 
  -8  17   9       13.55       27.36     11.86 o 
  -7  17   9        1.68       -6.45      8.31 o 
  -6  17   9       45.02       39.17      9.64 o 
  -5  17   9       96.97       99.02     10.95 o 
  -4  17   9      155.58      160.61     17.50 o 
  -3  17   9      109.05      117.25     12.79 o 
  -2  17   9        7.27        3.33      8.45 o 
  -1  17   9       51.83       33.90     14.11 o 
   0  17   9        0.09       -6.08     10.86 o 
   1  17   9        2.73        7.08      9.03 o 
   2  17   9       87.19       86.04     11.50 o 
   3  17   9       45.74       38.84     10.12 o 
   4  17   9       28.45       36.82     11.94 o 
   5  17   9       17.62       30.38     13.25 o 
  -8  18   9       81.89      100.69     15.35 o 
  -7  18   9        0.11       -8.45      8.45 o 
  -6  18   9       47.78       50.64     10.21 o 
  -5  18   9       27.57       28.30      8.88 o 
  -4  18   9       38.18       20.57      9.61 o 
  -3  18   9       66.97       66.22     11.21 o 
  -2  18   9       10.27        4.48      8.74 o 
  -1  18   9       55.57       48.88      6.84 o 
   0  18   9      114.73      123.37     10.95 o 
   1  18   9       10.66       25.25      9.95 o 
   2  18   9      192.05      189.38     18.88 o 
   3  18   9        4.54       -8.74      8.74 o 
   4  18   9        1.65       11.99     11.82 o 
  -8  19   9        1.54       17.73     11.62 o 
  -7  19   9        7.07       -3.56     10.48 o 
  -6  19   9       48.62       52.21     14.96 o 
  -5  19   9       72.96       64.21     10.27 o 
  -4  19   9       40.58       36.89     18.83 o 
  -3  19   9      137.42      125.16     12.98 o 
  -2  19   9      380.40      366.53     25.50 o 
  -1  19   9       17.42        7.16      6.16 o 
   0  19   9       35.51       16.54     14.93 o 
   1  19   9       41.62       39.18     11.15 o 
   2  19   9        0.06        5.99      8.86 o 
   3  19   9      124.74      135.11     14.14 o 
   4  19   9       49.32       42.46     13.30 o 
  -8  20   9       17.17       24.85     18.36 o 
  -7  20   9       23.43       40.11     12.24 o 
  -6  20   9        2.51       -7.39      8.27 o 
  -5  20   9        0.04        2.87      9.06 o 
  -4  20   9      173.48      143.45     26.77 o 
  -3  20   9       17.58        7.79     11.29 o 
  -2  20   9        0.87        1.72      9.05 o 
  -1  20   9        0.78       -5.80      5.80 o 
   0  20   9        1.39       -8.79     10.90 o 
   1  20   9       70.50       64.61     21.21 o 
   2  20   9        4.07        3.99     10.63 o 
   3  20   9        1.44        5.98      9.85 o 
   4  20   9        2.83        5.85     12.29 o 
  -8  21   9        3.84       -0.38     15.10 o 
  -7  21   9        0.02        7.19     11.17 o 
  -6  21   9      128.55      110.77     16.06 o 
  -5  21   9        5.08       -5.77      8.92 o 
  -4  21   9       37.18       19.70     10.29 o 
  -3  21   9        2.26        7.88      8.39 o 
  -2  21   9       62.27       45.39     10.39 o 
  -1  21   9      234.91      246.19     14.40 o 
   0  21   9        3.77       -1.97     10.26 o 
   1  21   9       32.10       14.95     11.96 o 
   2  21   9        6.53        0.54     19.09 o 
   3  21   9      105.23       95.45     19.40 o 
   4  21   9       20.76       20.70     13.00 o 
  -7  22   9        4.00       -9.64      9.64 o 
  -6  22   9        0.45        4.25     10.06 o 
  -5  22   9       37.46       20.87     11.02 o 
  -4  22   9        0.23       12.86      8.81 o 
  -3  22   9      247.58      283.06     22.48 o 
  -2  22   9        4.61       15.46      9.75 o 
  -1  22   9       29.10       35.19     12.26 o 
   0  22   9        2.89        7.88     13.74 o 
   1  22   9        0.12        8.93     12.57 o 
   2  22   9       10.37        5.40     11.35 o 
   3  22   9        2.56       -5.03     16.98 o 
  -7  23   9       36.77       64.49     14.00 o 
  -6  23   9       21.99       17.98     12.87 o 
  -5  23   9       98.43      103.41     14.25 o 
  -4  23   9        6.06        5.48      8.72 o 
  -3  23   9       13.26       17.71      9.02 o 
  -2  23   9        0.30       -3.84     10.67 o 
  -1  23   9       13.67       12.08     10.32 o 
   0  23   9       27.63        8.20      7.79 o 
   1  23   9        0.03        4.83     12.10 o 
   2  23   9        3.30        9.89     13.54 o 
   3  23   9        0.64       -8.39     14.23 o 
  -7  24   9       12.96      -20.01     20.91 o 
  -6  24   9        7.77        7.63     19.82 o 
  -5  24   9       23.23       37.15     11.95 o 
  -4  24   9      249.80      274.38     17.08 o 
  -3  24   9        1.44       -0.70      9.78 o 
  -2  24   9       73.43       65.39     15.72 o 
  -1  24   9       66.83       69.63     11.07 o 
   0  24   9        0.84       -8.81      8.81 o 
   1  24   9        1.26        7.39     13.12 o 
   2  24   9       41.82       39.51     16.20 o 
  -6  25   9       23.26       41.18     15.43 o 
  -5  25   9       43.71       57.42     12.79 o 
  -4  25   9        4.01        7.85      9.20 o 
  -3  25   9       62.87       85.05     17.85 o 
  -2  25   9       20.13        9.61     13.12 o 
  -1  25   9        6.96       -4.16      8.26 o 
   0  25   9        3.83       -0.16      8.42 o 
   1  25   9       15.69        4.14     18.82 o 
   2  25   9        6.44       20.54     15.14 o 
  -6  26   9        0.85      -18.22     18.22 o 
  -5  26   9        0.50       22.97     14.19 o 
  -4  26   9        8.32        8.27     14.49 o 
  -3  26   9       37.29       66.36     13.31 o 
  -2  26   9        5.72        8.81     10.71 o 
  -1  26   9        1.32        2.12     10.64 o 
   0  26   9       57.33       45.49     10.99 o 
   1  26   9        6.78       14.79     14.18 o 
  -5  27   9        0.95        7.03     13.10 o 
  -4  27   9      100.61      108.81     26.43 o 
  -3  27   9      113.54      126.84     18.82 o 
  -2  27   9      135.66      153.20     17.08 o 
  -1  27   9        4.56        5.40      9.50 o 
   0  27   9        2.85        6.87      9.83 o 
   1  27   9        5.30        5.24     14.01 o 
  -4  28   9       28.64       42.31     15.61 o 
  -3  28   9        7.19       39.81     12.64 o 
  -2  28   9        9.97       27.71     22.05 o 
  -1  28   9       67.23       84.12     13.13 o 
   0  28   9        1.81       -3.98      9.74 o 
  -3  29   9       28.14       61.43     20.88 o 
  -2  29   9        0.75        5.45     11.17 o 
  -1  29   9       29.69       79.45     19.12 o 
 -10   0  10      226.81      289.72     44.20 o 
  -8   0  10      140.53      180.40     33.15 o 
  -6   0  10      138.07      122.46     26.88 o 
  -4   0  10        0.09       -5.64     15.98 o 
  -2   0  10      142.34      140.97     17.26 o 
   0   0  10      167.13      179.83     19.21 o 
   2   0  10        0.17       11.35     16.73 o 
   4   0  10       60.52       71.85     12.47 o 
 -10   1  10       30.46       26.68     19.42 o 
  -9   1  10        1.17       22.52     17.31 o 
  -8   1  10       70.62       52.86     31.81 o 
  -7   1  10      167.16      187.06     22.69 o 
  -6   1  10      141.25      131.00     13.31 o 
  -5   1  10      211.62      249.71     18.15 o 
  -4   1  10       87.20       75.76     10.55 o 
  -3   1  10       20.87       19.22      8.41 o 
  -2   1  10      239.78      217.95     13.80 o 
  -1   1  10      118.51      140.18     12.24 o 
   0   1  10       50.42       66.96     10.31 o 
   1   1  10        1.79        8.97     11.38 o 
   2   1  10      410.58      465.81     77.06 o 
   3   1  10      216.33      209.84     13.24 o 
   4   1  10       14.36       19.73      7.18 o 
   5   1  10       16.45       17.30      9.17 o 
 -10   2  10        0.14        2.84     17.51 o 
  -9   2  10      304.47      344.53     46.59 o 
  -8   2  10        7.72       10.38     15.31 o 
  -7   2  10      180.27      184.32     26.13 o 
  -6   2  10       31.99       34.11     10.22 o 
  -5   2  10        5.27       -2.72     10.90 o 
  -4   2  10      157.09      132.37     11.86 o 
  -3   2  10      530.22      514.72     18.68 o 
  -2   2  10       39.75       47.24      9.44 o 
  -1   2  10      195.31      210.09     14.02 o 
   0   2  10      107.27       92.52     10.92 o 
   1   2  10       55.55       43.89     10.86 o 
   2   2  10        6.21       11.61     12.53 o 
   3   2  10       36.21       52.06      7.33 o 
   4   2  10       26.56       34.58     13.43 o 
   5   2  10       19.48       25.28      9.65 o 
 -10   3  10        7.77        0.33     18.34 o 
  -9   3  10        0.10       -9.69     19.12 o 
  -8   3  10        7.33        9.71     15.90 o 
  -7   3  10        8.08       20.45     20.01 o 
  -6   3  10       56.21       60.28     10.85 o 
  -5   3  10        0.07       -8.36      8.36 o 
  -4   3  10        3.37       17.15      9.70 o 
  -3   3  10       43.70       26.98      8.69 o 
  -2   3  10      216.89      185.13     15.52 o 
  -1   3  10        9.22        8.43      7.95 o 
   0   3  10       94.49       84.05     12.39 o 
   1   3  10       19.95       12.60      9.22 o 
   2   3  10       71.70       46.54      9.24 o 
   3   3  10        3.64       -2.35      7.60 o 
   4   3  10      104.43      104.59      9.62 o 
   5   3  10        0.01       17.52     16.43 o 
 -10   4  10       13.82       13.74     18.16 o 
  -9   4  10       46.57       43.71     18.47 o 
  -8   4  10       21.63       11.82     15.38 o 
  -7   4  10       36.89       33.95     16.15 o 
  -6   4  10       48.31       53.59     14.40 o 
  -5   4  10        1.90       -5.84      8.26 o 
  -4   4  10       73.36       80.35     16.26 o 
  -3   4  10      306.50      330.56     19.77 o 
  -2   4  10       39.14       17.16      8.34 o 
  -1   4  10        2.49       -7.43      7.43 o 
   0   4  10       81.29       80.32     14.30 o 
   1   4  10       22.63       16.05      9.65 o 
   2   4  10        1.56       -0.92      6.90 o 
   3   4  10       11.74       -1.34      8.76 o 
   4   4  10       77.43       70.59     13.81 o 
   5   4  10        0.00       13.74      8.78 o 
 -10   5  10        0.12       10.31     18.76 o 
  -9   5  10        0.55      -14.55     14.55 o 
  -8   5  10       14.08       11.05     22.10 o 
  -7   5  10       58.94       71.32     17.63 o 
  -6   5  10       22.52       18.82      9.48 o 
  -5   5  10       40.08       34.77     12.43 o 
  -4   5  10      127.90      115.92     14.64 o 
  -3   5  10        7.62        3.10     13.63 o 
  -2   5  10        3.19       -1.42      8.96 o 
  -1   5  10       64.74       56.14      9.92 o 
   0   5  10       25.51       27.23     10.43 o 
   1   5  10        4.42        1.70      9.36 o 
   2   5  10        0.63        4.02      6.95 o 
   3   5  10        0.08        7.95      9.56 o 
   4   5  10       42.49       75.29     10.14 o 
   5   5  10      104.19      116.08     18.22 o 
 -10   6  10        0.04       11.51     19.07 o 
  -9   6  10       60.59       40.76     18.99 o 
  -8   6  10        6.51       -0.76     21.80 o 
  -7   6  10       39.71       44.19     16.79 o 
  -6   6  10       19.81       30.56     10.18 o 
  -5   6  10      109.72       77.92     11.81 o 
  -4   6  10       99.42      111.30     13.20 o 
  -3   6  10      202.30      181.17     15.38 o 
  -2   6  10      218.79      199.78     16.21 o 
  -1   6  10      147.03      142.21     16.67 o 
   0   6  10      106.01       90.10     15.40 o 
   1   6  10        6.29       16.72     11.65 o 
   2   6  10        2.74       10.46      7.64 o 
   3   6  10       91.28       99.05     13.97 o 
   4   6  10       15.48        3.41      8.28 o 
   5   6  10        3.08        8.69      8.51 o 
 -10   7  10      105.37       93.85     24.79 o 
  -9   7  10        2.88      -15.92     15.92 o 
  -8   7  10      114.63       81.80     34.65 o 
  -7   7  10       33.12        9.91     14.04 o 
  -6   7  10       47.55       29.77     10.12 o 
  -5   7  10       27.57       35.80     10.63 o 
  -4   7  10      143.10      137.29     16.15 o 
  -3   7  10        4.82       10.34      9.57 o 
  -2   7  10      240.75      225.83     18.72 o 
  -1   7  10       16.22       28.03      9.93 o 
   0   7  10      516.25      519.79     27.34 o 
   1   7  10       26.58       27.30      8.64 o 
   2   7  10       72.10       76.69     13.29 o 
   3   7  10        7.67       17.44     10.58 o 
   4   7  10        4.28        6.16     11.05 o 
   5   7  10        9.64       15.11     15.98 o 
  -9   8  10       79.87      108.59     22.34 o 
  -8   8  10      248.10      250.81     29.87 o 
  -7   8  10       59.66       58.69     16.92 o 
  -6   8  10       73.05       95.98     12.87 o 
  -5   8  10       85.68       75.07     13.14 o 
  -4   8  10       78.37       65.94     11.74 o 
  -3   8  10      217.13      249.72     17.63 o 
  -2   8  10      415.22      402.06     21.30 o 
  -1   8  10       70.68       62.94     14.23 o 
   0   8  10       17.44       19.96     11.71 o 
   1   8  10        3.66        7.29      7.93 o 
   2   8  10       16.99       18.08     14.75 o 
   3   8  10        0.42        9.09      8.53 o 
   4   8  10      145.50      179.10     18.92 o 
   5   8  10        0.26        8.36     15.23 o 
  -9   9  10        6.68       38.53     18.37 o 
  -8   9  10        4.29       30.86     25.84 o 
  -7   9  10      112.44      111.37     20.43 o 
  -6   9  10      213.19      225.55     17.36 o 
  -5   9  10       43.12       55.52     11.54 o 
  -4   9  10      570.76      532.78     38.63 o 
  -3   9  10      102.58      114.81     15.39 o 
  -2   9  10        6.10        0.65      8.99 o 
  -1   9  10       15.42       18.96     18.52 o 
   0   9  10       35.70       20.04      8.32 o 
   1   9  10      193.42      199.45     32.02 o 
   2   9  10      221.35      229.80     16.31 o 
   3   9  10      158.00      175.39     16.81 o 
   4   9  10       12.32       31.09     26.88 o 
   5   9  10        5.58       -2.09     14.04 o 
  -9  10  10      447.87      465.32     49.43 o 
  -8  10  10        8.91      -10.93     15.68 o 
  -7  10  10       50.26       80.50     48.98 o 
  -6  10  10       56.69       48.25     20.52 o 
  -5  10  10       17.97       32.37     10.61 o 
  -4  10  10       43.14       47.94     11.41 o 
  -3  10  10      507.13      518.08     24.02 o 
  -2  10  10        0.13       -8.95      8.95 o 
  -1  10  10      599.07      578.42     28.50 o 
   0  10  10       13.60       14.15      8.48 o 
   1  10  10       79.90       84.42     11.27 o 
   2  10  10        0.03       -7.73      7.73 o 
   3  10  10       56.56       80.95     20.20 o 
   4  10  10       36.38       35.91     13.13 o 
   5  10  10       41.65       56.48     15.10 o 
  -9  11  10       18.32       29.71     23.00 o 
  -8  11  10       14.74        3.84     15.71 o 
  -7  11  10       37.13       46.28     17.28 o 
  -6  11  10       15.33       32.88     10.38 o 
  -5  11  10      260.94      266.35     18.51 o 
  -4  11  10        0.56       -3.46      8.54 o 
  -3  11  10      299.20      300.64     34.10 o 
  -2  11  10        2.79        0.88      9.04 o 
  -1  11  10        0.16       18.86      8.28 o 
   0  11  10        1.50        7.59      8.00 o 
   1  11  10       72.51       87.65     11.40 o 
   2  11  10      123.99      134.96     13.23 o 
   3  11  10       35.50       44.50     13.28 o 
   4  11  10       40.71       33.85     11.28 o 
   5  11  10       28.54       35.72     22.70 o 
  -9  12  10        4.95        5.05     18.37 o 
  -8  12  10       11.63        1.29     15.86 o 
  -7  12  10        4.80        2.42     15.09 o 
  -6  12  10      101.21      101.37     13.57 o 
  -5  12  10       18.83       16.24     10.62 o 
  -4  12  10       46.92       41.71     11.15 o 
  -3  12  10      393.93      425.22     37.15 o 
  -2  12  10       50.96       52.80     11.57 o 
  -1  12  10        0.05       -3.30      6.24 o 
   0  12  10      126.86      132.58     11.52 o 
   1  12  10        0.05       -2.45      6.41 o 
   2  12  10        0.90       10.54      7.61 o 
   3  12  10       27.79       47.68     11.14 o 
   4  12  10        1.54        1.29     11.48 o 
  -9  13  10        3.30       -4.95     17.39 o 
  -8  13  10       28.41       32.75     34.05 o 
  -7  13  10       23.28       -6.81     14.77 o 
  -6  13  10        2.11        8.49     10.14 o 
  -5  13  10       11.14       20.48     10.33 o 
  -4  13  10        1.81       -5.91      9.08 o 
  -3  13  10        4.43       11.71      9.73 o 
  -2  13  10       42.41       29.97     11.44 o 
  -1  13  10        0.03        4.70      8.08 o 
   0  13  10        5.15       -4.90      6.48 o 
   1  13  10        0.03        1.03      7.33 o 
   2  13  10        5.64        9.16      9.38 o 
   3  13  10       21.38       23.42     10.46 o 
   4  13  10       34.26       46.89     13.98 o 
  -9  14  10        2.43       -4.32     16.95 o 
  -8  14  10        6.75      -15.09     15.09 o 
  -7  14  10        0.00       13.43     15.14 o 
  -6  14  10       61.62       62.06     17.42 o 
  -5  14  10        9.08       -2.32     13.90 o 
  -4  14  10       26.26       16.88     14.78 o 
  -3  14  10       76.14       86.43     17.04 o 
  -2  14  10       26.46       23.39      8.24 o 
  -1  14  10       69.21       52.10     10.27 o 
   0  14  10      124.20      111.11     15.30 o 
   1  14  10        2.03       -1.08      6.93 o 
   2  14  10        0.53       -8.27      8.27 o 
   3  14  10       26.58       35.07     11.02 o 
   4  14  10       11.77       17.41     13.07 o 
  -8  15  10        1.35       -4.95     16.65 o 
  -7  15  10       19.22       38.08     16.74 o 
  -6  15  10        0.70       -9.80     13.93 o 
  -5  15  10       66.88       67.61     16.46 o 
  -4  15  10      135.25      118.94     34.80 o 
  -3  15  10       69.26       50.23     10.84 o 
  -2  15  10        5.77       15.10      8.99 o 
  -1  15  10        4.52       -8.94      8.94 o 
   0  15  10      140.53      158.00     11.90 o 
   1  15  10       38.99       34.19      8.37 o 
   2  15  10        0.89        0.46      8.96 o 
   3  15  10       84.98      107.49     17.33 o 
   4  15  10        0.42        8.67     12.53 o 
  -8  16  10       34.22       53.97     19.56 o 
  -7  16  10        3.00      -11.47     14.71 o 
  -6  16  10        0.01        9.47     13.39 o 
  -5  16  10        8.97       10.42     13.09 o 
  -4  16  10        2.78       15.35      9.32 o 
  -3  16  10       48.12       48.18     10.88 o 
  -2  16  10      333.76      345.55     29.99 o 
  -1  16  10       87.42       80.29     11.57 o 
   0  16  10       69.79       78.25     11.46 o 
   1  16  10        3.51        5.21      9.00 o 
   2  16  10        5.07       12.82     10.42 o 
   3  16  10      109.32       95.46     13.63 o 
   4  16  10       16.21       21.65     13.92 o 
  -8  17  10       53.15       67.93     14.54 o 
  -7  17  10        5.03        5.79     10.89 o 
  -6  17  10      247.46      258.30     19.69 o 
  -5  17  10      128.77      122.64     14.75 o 
  -4  17  10      237.89      234.05     17.71 o 
  -3  17  10       38.01       32.53     10.70 o 
  -2  17  10        2.48       11.58      8.95 o 
  -1  17  10      207.56      224.54     19.30 o 
   0  17  10       25.67       29.29     11.06 o 
   1  17  10      114.18       85.96     12.32 o 
   2  17  10      132.03      147.20     15.54 o 
   3  17  10       20.02       30.39     14.01 o 
  -8  18  10       41.61       63.73     14.50 o 
  -7  18  10        1.57       11.48     10.89 o 
  -6  18  10        0.00       -9.13      9.13 o 
  -5  18  10        0.05        4.16     10.41 o 
  -4  18  10        7.53       21.20     10.17 o 
  -3  18  10      185.07      205.83     16.76 o 
  -2  18  10       11.76       11.29      9.77 o 
  -1  18  10      139.61      148.86     22.92 o 
   0  18  10       38.00       47.22     14.07 o 
   1  18  10        0.91       -4.62      9.40 o 
   2  18  10        5.19       -3.43      8.83 o 
   3  18  10       16.30       20.63     14.20 o 
  -7  19  10       54.80       54.14     13.32 o 
  -6  19  10       11.82       43.00     12.56 o 
  -5  19  10      170.81      167.34     16.68 o 
  -4  19  10      123.90      129.69     14.60 o 
  -3  19  10       90.75       79.76     12.77 o 
  -2  19  10        0.05       -3.98      8.44 o 
  -1  19  10        0.77        6.86     10.91 o 
   0  19  10       58.47       39.24     22.55 o 
   1  19  10        1.95       13.03     10.48 o 
   2  19  10      154.24      169.92     17.37 o 
   3  19  10        8.94       14.22     27.84 o 
  -7  20  10        0.44       -5.52     11.09 o 
  -6  20  10       11.12        6.43     11.79 o 
  -5  20  10       20.70       22.19     11.33 o 
  -4  20  10       23.53       29.75     10.80 o 
  -3  20  10       45.13       31.77     15.60 o 
  -2  20  10      160.15      162.49     15.31 o 
  -1  20  10        0.01        7.69      7.76 o 
   0  20  10       18.03       24.25     13.21 o 
   1  20  10        0.07       10.60     10.48 o 
   2  20  10        0.25       18.68     16.58 o 
   3  20  10       69.81       81.70     20.31 o 
  -7  21  10        1.94        6.58     11.59 o 
  -6  21  10        0.64       -9.80      9.80 o 
  -5  21  10       53.33       83.63     13.69 o 
  -4  21  10       12.31       13.04     10.12 o 
  -3  21  10       87.45      109.70     14.20 o 
  -2  21  10        1.25       -5.97      8.96 o 
  -1  21  10        4.93        4.75      7.33 o 
   0  21  10        3.22      -10.77     10.77 o 
   1  21  10        4.19       23.35     15.62 o 
   2  21  10        7.62        9.51     14.14 o 
  -6  22  10        3.87        1.86     10.98 o 
  -5  22  10        0.00        0.13     15.03 o 
  -4  22  10        0.36        0.44      9.83 o 
  -3  22  10       37.43       26.31     13.24 o 
  -2  22  10        1.91       -3.40      9.56 o 
  -1  22  10       22.57       21.70      8.12 o 
   0  22  10        6.26       -5.15     12.15 o 
   1  22  10       10.45        6.53     13.62 o 
   2  22  10       46.95       62.43     44.50 o 
  -6  23  10        3.46        7.04     11.58 o 
  -5  23  10        4.85        6.63     11.06 o 
  -4  23  10        1.35       10.25     10.59 o 
  -3  23  10        4.08       16.66     10.78 o 
  -2  23  10       60.94       49.40     12.59 o 
  -1  23  10        2.44       -3.46      9.33 o 
   0  23  10        7.18       15.29     12.92 o 
   1  23  10        0.64       -5.67     17.62 o 
  -5  24  10        4.35       -5.44     10.96 o 
  -4  24  10       11.74       65.35     15.85 o 
  -3  24  10        0.15       -4.72     10.55 o 
  -2  24  10       65.70       76.53     14.48 o 
  -1  24  10        1.86       12.19     11.18 o 
   0  24  10        0.95        2.02     13.37 o 
   1  24  10        0.58        2.38     14.14 o 
  -5  25  10       47.81       56.57     16.41 o 
  -4  25  10       21.26       27.20     14.03 o 
  -3  25  10       20.15       16.18     15.90 o 
  -2  25  10        4.54       -4.34     10.22 o 
  -1  25  10       14.13       27.60      9.67 o 
   0  25  10        6.49      -11.66     12.71 o 
  -4  26  10       14.64       43.26     15.05 o 
  -3  26  10      113.18      159.77     20.83 o 
  -2  26  10        2.54        8.42     11.90 o 
  -1  26  10       26.56       28.09     10.30 o 
  -9   0  11       65.24       69.59     28.97 o 
  -7   0  11        0.94      -17.32     17.32 o 
  -5   0  11       24.07       10.84     13.29 o 
  -3   0  11       25.72       20.05     12.63 o 
  -1   0  11       49.83       37.87     13.51 o 
   1   0  11       66.70       92.99     17.11 o 
   3   0  11        0.37       11.53      9.50 o 
  -9   1  11       34.68       16.92     32.11 o 
  -8   1  11       37.31       50.08     18.58 o 
  -7   1  11       73.69       74.47     18.95 o 
  -6   1  11      183.90      177.46     22.81 o 
  -5   1  11        4.60       15.63     10.31 o 
  -4   1  11       53.90       42.91      9.56 o 
  -3   1  11      126.77      103.63     11.56 o 
  -2   1  11       24.28       26.70      8.92 o 
  -1   1  11        8.62       -1.00      8.50 o 
   0   1  11       19.34       20.22      9.35 o 
   1   1  11        6.74        9.65      9.99 o 
   2   1  11       34.04       32.07     17.02 o 
   3   1  11        6.77        1.29      6.39 o 
   4   1  11       33.00       45.37     10.02 o 
  -9   2  11       21.24       11.72     18.25 o 
  -8   2  11        0.57        0.28     15.65 o 
  -7   2  11       46.41       61.44     18.37 o 
  -6   2  11       23.78       28.43     16.36 o 
  -5   2  11        0.81       10.99     10.23 o 
  -4   2  11       85.32       89.22     11.11 o 
  -3   2  11       47.87       41.45      9.50 o 
  -2   2  11        0.22       -5.61      7.70 o 
  -1   2  11       48.87       54.52     10.53 o 
   0   2  11      245.96      263.00     20.22 o 
   1   2  11        9.89        4.97      9.82 o 
   2   2  11       47.16       40.26     15.78 o 
   3   2  11        0.23       -6.71      6.85 o 
   4   2  11        0.03       10.40      8.34 o 
  -9   3  11        7.64       -2.40     16.74 o 
  -8   3  11       12.73       -8.95     16.03 o 
  -7   3  11       64.11      113.08     20.91 o 
  -6   3  11        0.95       11.23     15.19 o 
  -5   3  11       21.37       30.14     11.01 o 
  -4   3  11       39.24       33.41     11.42 o 
  -3   3  11       44.60       60.69     10.29 o 
  -2   3  11       45.33       47.09     10.00 o 
  -1   3  11        1.06       -8.02      8.02 o 
   0   3  11       48.62       40.30     10.01 o 
   1   3  11       53.16       36.65     13.00 o 
   2   3  11       48.39       56.14      9.26 o 
   3   3  11       75.29       80.92      8.98 o 
   4   3  11       28.55       44.48      9.90 o 
  -9   4  11        1.15       18.70     18.79 o 
  -8   4  11      240.14      196.40     37.19 o 
  -7   4  11        5.88       16.78     15.90 o 
  -6   4  11      105.73      141.94     21.44 o 
  -5   4  11        4.72        6.02     15.00 o 
  -4   4  11       20.94       22.21     10.34 o 
  -3   4  11      138.73      151.26     16.01 o 
  -2   4  11      485.47      495.96     34.36 o 
  -1   4  11       64.16       57.01     10.86 o 
   0   4  11       81.13       92.51     11.69 o 
   1   4  11       45.76       79.72     13.44 o 
   2   4  11       98.17      104.82     11.47 o 
   3   4  11       46.29       68.13     13.12 o 
   4   4  11       45.85       49.85      9.88 o 
  -9   5  11      120.09      133.32     24.10 o 
  -8   5  11       52.30       58.21     19.80 o 
  -7   5  11       31.43       45.07     17.07 o 
  -6   5  11        7.76        1.00     14.16 o 
  -5   5  11       12.62       19.86     10.26 o 
  -4   5  11        0.55        5.78      9.66 o 
  -3   5  11      101.08      109.04     15.48 o 
  -2   5  11        2.89       -5.81      9.45 o 
  -1   5  11       29.30       32.00     11.54 o 
   0   5  11        5.57        2.98     10.10 o 
   1   5  11       57.02       72.45     15.59 o 
   2   5  11       13.75       14.56      8.78 o 
   3   5  11      136.42      121.99     25.69 o 
   4   5  11      110.78      152.41     13.48 o 
  -9   6  11      146.99      138.66     34.80 o 
  -8   6  11        1.06       19.13     28.37 o 
  -7   6  11      110.97      158.37     22.81 o 
  -6   6  11        0.64       21.70     14.89 o 
  -5   6  11      188.66      205.51     17.09 o 
  -4   6  11        9.65       18.99     10.46 o 
  -3   6  11       31.23       54.92     12.44 o 
  -2   6  11        5.60       16.73     10.28 o 
  -1   6  11      227.32      220.83     20.53 o 
   0   6  11       77.85       86.26     16.23 o 
   1   6  11       98.77       98.11     11.97 o 
   2   6  11       13.35       16.64      9.42 o 
   3   6  11        3.27        3.45      9.17 o 
   4   6  11        3.20       11.65     13.44 o 
  -9   7  11       32.96       44.90     20.46 o 
  -8   7  11        0.59      -14.59     31.36 o 
  -7   7  11       29.48       29.27     16.68 o 
  -6   7  11        0.13       31.88     15.19 o 
  -5   7  11        9.91       15.28     10.32 o 
  -4   7  11        0.49       -5.21      9.51 o 
  -3   7  11      577.65      586.80     58.18 o 
  -2   7  11       64.68       69.94     12.92 o 
  -1   7  11       55.77       72.87     12.79 o 
   0   7  11        0.84       10.88     12.24 o 
   1   7  11       10.23       15.50      8.38 o 
   2   7  11        0.45        2.85      8.45 o 
   3   7  11       50.26       75.36     12.33 o 
   4   7  11        2.58       25.99     14.64 o 
  -9   8  11      127.32      147.68     43.91 o 
  -8   8  11      141.58      115.37     22.67 o 
  -7   8  11        6.61      -17.53     27.18 o 
  -6   8  11        7.57        1.80     14.89 o 
  -5   8  11       29.94       48.12     11.64 o 
  -4   8  11       20.23       28.57     10.98 o 
  -3   8  11      124.19      133.06     15.22 o 
  -2   8  11      228.69      203.49     17.31 o 
  -1   8  11        5.65        7.09      9.99 o 
   0   8  11      109.20      127.06     38.08 o 
   1   8  11        0.02       -4.24      8.93 o 
   2   8  11       45.72       48.99     10.79 o 
   3   8  11        8.72        7.01      9.42 o 
   4   8  11        2.41       22.40     14.93 o 
  -9   9  11       86.34       78.05     22.80 o 
  -8   9  11       18.19       33.46     18.83 o 
  -7   9  11        0.26      -13.14     14.78 o 
  -6   9  11       82.72       85.86     18.89 o 
  -5   9  11       10.40        8.35     10.30 o 
  -4   9  11       11.61       -0.51      9.97 o 
  -3   9  11       46.74       41.35     11.86 o 
  -2   9  11       44.52       67.46     12.88 o 
  -1   9  11       33.95       31.16     10.80 o 
   0   9  11       36.73       34.75     10.00 o 
   1   9  11        3.27        3.92      8.39 o 
   2   9  11       32.09       33.22      9.98 o 
   3   9  11        5.40       26.88     14.93 o 
   4   9  11        4.32       20.31     15.53 o 
  -9  10  11       16.56       37.65     20.45 o 
  -8  10  11       13.08       -0.20     17.63 o 
  -7  10  11       24.21       42.75     28.52 o 
  -6  10  11       32.80       31.63     16.37 o 
  -5  10  11       64.50       72.10     13.12 o 
  -4  10  11       19.60       34.70     11.35 o 
  -3  10  11        0.11        1.98      9.66 o 
  -2  10  11        5.44       19.94     10.53 o 
  -1  10  11       33.31       32.07     15.04 o 
   0  10  11        3.63       11.75      8.72 o 
   1  10  11        6.83        4.28      8.45 o 
   2  10  11       13.27       19.09      9.54 o 
   3  10  11        3.30       -8.96     12.84 o 
   4  10  11        1.11       -5.08     14.93 o 
  -8  11  11       66.62       56.03     19.98 o 
  -7  11  11       57.08       47.59     18.47 o 
  -6  11  11       17.13       12.56     14.88 o 
  -5  11  11       75.98       78.98     13.30 o 
  -4  11  11        3.11       13.51     10.54 o 
  -3  11  11      128.99      138.17     15.61 o 
  -2  11  11       16.74       27.55     11.08 o 
  -1  11  11       19.49       11.59      8.03 o 
   0  11  11        0.75        0.19      6.64 o 
   1  11  11       54.89       75.68     12.05 o 
   2  11  11        0.01       -6.54      8.42 o 
   3  11  11       18.55       29.61     16.88 o 
  -8  12  11       90.96      107.72     22.99 o 
  -7  12  11        1.82      -15.01     15.01 o 
  -6  12  11      192.16      197.34     23.86 o 
  -5  12  11       62.37       72.67     13.29 o 
  -4  12  11       62.89       76.33     13.34 o 
  -3  12  11       36.29       44.87     12.04 o 
  -2  12  11      363.56      344.62     21.81 o 
  -1  12  11       24.25       31.38     11.26 o 
   0  12  11      167.94      165.62     14.72 o 
   1  12  11        6.32       14.90      9.30 o 
   2  12  11       10.09       19.41      9.86 o 
   3  12  11        2.44       14.13     11.26 o 
  -8  13  11        0.74      -15.10     15.10 o 
  -7  13  11        4.97        8.28     16.37 o 
  -6  13  11        5.21       -0.52     14.74 o 
  -5  13  11       67.52       81.46     13.65 o 
  -4  13  11      173.42      165.23     16.19 o 
  -3  13  11       34.07       32.24     14.29 o 
  -2  13  11       31.78       49.91      9.86 o 
  -1  13  11        0.18        3.21      8.46 o 
   0  13  11        6.79        9.45      9.13 o 
   1  13  11       67.28       62.09      9.74 o 
   2  13  11       95.19      115.73     13.81 o 
   3  13  11       48.90       68.59     15.28 o 
  -8  14  11        4.54       17.23     17.85 o 
  -7  14  11       33.42       33.30     18.32 o 
  -6  14  11       11.74        6.79     24.19 o 
  -5  14  11      104.18      103.58     14.75 o 
  -4  14  11        0.77        9.71     13.20 o 
  -3  14  11       12.85       23.39      8.78 o 
  -2  14  11        0.91       12.68      8.16 o 
  -1  14  11      203.81      194.15     15.90 o 
   0  14  11        9.33        2.78      9.05 o 
   1  14  11        3.18       34.74     12.10 o 
   2  14  11        0.09        1.88     11.18 o 
   3  14  11        0.03       -8.01     11.12 o 
  -8  15  11        0.90        1.66     24.04 o 
  -7  15  11       27.75       47.17     18.89 o 
  -6  15  11       30.42       40.77     17.73 o 
  -5  15  11       62.68       80.65     14.15 o 
  -4  15  11       36.00       57.88     22.58 o 
  -3  15  11      406.85      374.62     18.69 o 
  -2  15  11        8.09        6.84      8.39 o 
  -1  15  11        0.01       11.95      9.36 o 
   0  15  11        4.24        0.91      9.00 o 
   1  15  11        7.74       -4.42     11.16 o 
   2  15  11       98.78       71.99     15.19 o 
   3  15  11       99.98      120.15     20.01 o 
  -7  16  11        8.74       -0.09     17.30 o 
  -6  16  11        0.43        4.79     14.74 o 
  -5  16  11        9.96       13.25      9.36 o 
  -4  16  11        1.56        2.27      8.20 o 
  -3  16  11        0.13        8.03      8.39 o 
  -2  16  11       71.44       58.61     13.84 o 
  -1  16  11        2.49       -4.42      8.55 o 
   0  16  11       63.17       86.35     28.37 o 
   1  16  11        0.22       13.33     11.65 o 
   2  16  11       11.80       26.88     17.92 o 
  -7  17  11        7.70       14.17     11.64 o 
  -6  17  11        6.70       11.84     11.77 o 
  -5  17  11        1.88       10.32      9.32 o 
  -4  17  11       14.50       14.26     10.09 o 
  -3  17  11        0.32        8.19     13.71 o 
  -2  17  11      126.59      154.46     13.73 o 
  -1  17  11       12.32       21.59     12.02 o 
   0  17  11       15.71       18.04     35.24 o 
   1  17  11        0.19       27.31     12.91 o 
   2  17  11        0.05       -9.56     14.93 o 
  -7  18  11        8.26        2.79     14.76 o 
  -6  18  11       36.49       43.69     13.03 o 
  -5  18  11        4.02       -0.89     10.70 o 
  -4  18  11       40.31       44.33     11.77 o 
  -3  18  11       32.40       20.73     10.07 o 
  -2  18  11       62.62       53.60     10.61 o 
  -1  18  11       32.82       39.12     24.64 o 
   0  18  11        0.01      -10.21     10.21 o 
   1  18  11       19.06       32.85     18.22 o 
   2  18  11        0.01      -13.74     13.74 o 
  -6  19  11       32.26       26.60     12.78 o 
  -5  19  11       93.51       96.36     14.50 o 
  -4  19  11       34.99       12.03     10.43 o 
  -3  19  11       23.63       16.64     10.67 o 
  -2  19  11       22.75       22.16      9.46 o 
  -1  19  11        4.80       -7.92     18.52 o 
   0  19  11        8.79       19.53     13.59 o 
   1  19  11       23.65        1.19     15.83 o 
  -6  20  11       11.38       -3.48     10.80 o 
  -5  20  11       64.74       49.52     13.72 o 
  -4  20  11        0.16        0.63     10.50 o 
  -3  20  11       85.89       96.23     13.95 o 
  -2  20  11        6.94       21.22     12.98 o 
  -1  20  11        5.03       -2.69     11.43 o 
   0  20  11       29.97       31.96     17.02 o 
   1  20  11       11.62        5.38     17.02 o 
  -6  21  11       67.14       69.48     33.00 o 
  -5  21  11       15.76       14.83     11.94 o 
  -4  21  11       20.22       22.35     11.56 o 
  -3  21  11       53.77       57.52     15.63 o 
  -2  21  11        4.64       15.57     12.90 o 
  -1  21  11        2.85       -3.16     11.21 o 
   0  21  11       21.58        5.08     15.53 o 
   1  21  11       21.15       36.74     18.82 o 
  -5  22  11        8.78       28.76     19.27 o 
  -4  22  11       10.54       10.46     11.82 o 
  -3  22  11        3.32       27.28     13.98 o 
  -2  22  11        6.88       16.69     13.27 o 
  -1  22  11       99.40      123.95     24.49 o 
   0  22  11        4.09       26.88     17.32 o 
  -4  23  11       23.08       35.02     15.24 o 
  -3  23  11       52.98       47.29     15.14 o 
  -2  23  11       18.81       37.53     30.47 o 
  -1  23  11        6.33       27.48     18.82 o 
  -3  24  11        1.88       23.60     23.89 o 
  -2  24  11       38.51       80.64     27.78 o 
  -8   0  12        6.26       12.54     24.49 o 
  -6   0  12       51.78       33.75     25.39 o 
  -4   0  12        3.11      -10.16     12.54 o 
  -2   0  12       47.17       63.58     15.89 o 
   0   0  12        0.06      -11.92     11.92 o 
   2   0  12        1.63       14.93     21.50 o 
  -8   1  12       59.28       79.92     23.30 o 
  -7   1  12        4.28       -0.75     16.90 o 
  -6   1  12        0.03        2.09     16.73 o 
  -5   1  12       30.01       28.58     11.71 o 
  -4   1  12       37.62       56.62     10.93 o 
  -3   1  12       41.22       29.64     10.33 o 
  -2   1  12      176.99      173.37     14.86 o 
  -1   1  12       46.63       34.53     11.12 o 
   0   1  12       44.65       54.66     11.30 o 
   1   1  12        2.52        3.92      9.19 o 
   2   1  12        4.93       14.01     10.86 o 
   3   1  12       82.50       77.02     20.91 o 
  -8   2  12       61.17       60.93     21.64 o 
  -7   2  12      105.73      103.78     21.51 o 
  -6   2  12        0.05      -14.25     14.25 o 
  -5   2  12        0.58        6.24     10.49 o 
  -4   2  12      151.11      157.16     16.68 o 
  -3   2  12        0.73        4.81      8.94 o 
  -2   2  12       12.42       14.97      9.79 o 
  -1   2  12        3.56        8.65      9.52 o 
   0   2  12       15.65       17.78     10.11 o 
   1   2  12       13.83       28.03     10.21 o 
   2   2  12       42.72       38.00      9.50 o 
   3   2  12        4.53        5.39      7.97 o 
  -8   3  12       12.97       28.44     31.06 o 
  -7   3  12      118.10      153.57     34.35 o 
  -6   3  12        6.57       -6.40     15.10 o 
  -5   3  12       27.27       40.89     12.26 o 
  -4   3  12      118.37      147.06     16.40 o 
  -3   3  12        1.04        6.20     10.89 o 
  -2   3  12        6.29        9.19      9.40 o 
  -1   3  12      128.05      144.41     14.61 o 
   0   3  12       11.09        8.86      9.63 o 
   1   3  12        5.80       26.50     10.31 o 
   2   3  12        0.19        3.40      8.20 o 
   3   3  12        3.32       11.41      9.59 o 
  -8   4  12        2.56       11.48     18.58 o 
  -7   4  12       13.73       17.17     17.84 o 
  -6   4  12       29.68       43.08     20.46 o 
  -5   4  12       58.71       70.34     13.58 o 
  -4   4  12       16.81       28.72     11.73 o 
  -3   4  12      200.42      238.76     20.46 o 
  -2   4  12       76.45       89.73     14.10 o 
  -1   4  12        6.45       11.02      9.46 o 
   0   4  12       33.56       31.83     10.57 o 
   1   4  12        7.93       16.48     11.61 o 
   2   4  12        2.38       12.25      9.22 o 
   3   4  12       78.43       79.80      9.86 o 
  -8   5  12      122.37      223.35     28.28 o 
  -7   5  12       32.91       67.04     20.49 o 
  -6   5  12       90.66       84.02     19.95 o 
  -5   5  12       85.53       94.79     14.45 o 
  -4   5  12       23.33       27.00     11.51 o 
  -3   5  12       36.78       50.76     21.75 o 
  -2   5  12       20.86       11.59     10.48 o 
  -1   5  12        1.53        5.33     10.75 o 
   0   5  12       74.11      103.44     14.85 o 
   1   5  12        5.46       14.31      8.88 o 
   2   5  12       29.87       24.42     10.94 o 
   3   5  12        2.09       -4.77     22.55 o 
  -8   6  12      163.81      238.85     38.08 o 
  -7   6  12       31.66       71.09     20.48 o 
  -6   6  12        0.85       -1.49     15.68 o 
  -5   6  12        0.40       -9.92     10.27 o 
  -4   6  12       43.11       73.47     15.77 o 
  -3   6  12       71.78       76.56     15.68 o 
  -2   6  12      166.85      196.83     18.12 o 
  -1   6  12        1.05       -0.20     12.98 o 
   0   6  12        3.01        4.41     10.53 o 
   1   6  12        1.30       -0.62      8.55 o 
   2   6  12        1.13       -3.76     10.04 o 
   3   6  12        2.72       22.06     11.49 o 
  -8   7  12       89.28       93.14     23.75 o 
  -7   7  12        0.02       11.11     18.97 o 
  -6   7  12        7.51      -14.87     15.30 o 
  -5   7  12       22.33       16.68     11.27 o 
  -4   7  12        0.61       -3.53     10.54 o 
  -3   7  12        2.14        9.97     10.80 o 
  -2   7  12      134.34      145.44     16.55 o 
  -1   7  12        2.50       15.15     11.36 o 
   0   7  12       86.83      101.60     15.17 o 
   1   7  12      102.93      113.06     23.83 o 
   2   7  12       17.59       -1.79     10.13 o 
   3   7  12        1.06       -5.67     13.14 o 
  -8   8  12       14.64       -2.69     24.19 o 
  -7   8  12        0.01        4.33     17.13 o 
  -6   8  12       20.79       -4.03     15.84 o 
  -5   8  12        4.89        3.95     16.67 o 
  -4   8  12      110.04      101.80     15.10 o 
  -3   8  12       94.45      104.14     15.14 o 
  -2   8  12        1.71       19.69     11.27 o 
  -1   8  12        0.00        6.12     13.20 o 
   0   8  12       57.87       60.11     12.93 o 
   1   8  12        3.64       17.98      9.66 o 
   2   8  12       26.89       30.90     12.27 o 
  -8   9  12       12.92       10.03     33.60 o 
  -7   9  12        1.53       16.18     17.28 o 
  -6   9  12        8.78        7.63     24.79 o 
  -5   9  12       11.80       24.19     11.43 o 
  -4   9  12        0.56       12.70     14.82 o 
  -3   9  12        0.10        1.90     11.02 o 
  -2   9  12      182.24      207.98     24.48 o 
  -1   9  12       53.55       73.10     13.92 o 
   0   9  12        0.27        4.94      8.98 o 
   1   9  12       24.23       34.50     14.68 o 
   2   9  12        8.23       10.45     11.16 o 
  -8  10  12       31.93       76.01     22.90 o 
  -7  10  12       62.76       90.11     29.12 o 
  -6  10  12        0.88       -6.85     15.73 o 
  -5  10  12       28.89       17.89     11.93 o 
  -4  10  12        1.94        7.71     10.97 o 
  -3  10  12       21.22       23.85     11.89 o 
  -2  10  12        5.75       17.12     11.38 o 
  -1  10  12       65.13       67.37     10.53 o 
   0  10  12       20.91        9.88      8.89 o 
   1  10  12       96.52      121.25     13.96 o 
   2  10  12        1.86       -8.66     13.14 o 
  -7  11  12       81.45       81.73     21.43 o 
  -6  11  12       14.52        5.69     20.16 o 
  -5  11  12       25.90       23.67     14.38 o 
  -4  11  12       15.80        6.97     10.83 o 
  -3  11  12       55.94       48.05     13.08 o 
  -2  11  12       92.10       88.81     14.35 o 
  -1  11  12       36.62       26.18      9.37 o 
   0  11  12        8.19        1.11      9.30 o 
   1  11  12        0.73       18.49     10.57 o 
   2  11  12       15.04       36.75     19.41 o 
  -7  12  12        0.01        5.76     17.17 o 
  -6  12  12        1.32       -2.27     23.60 o 
  -5  12  12       26.76       51.28     17.08 o 
  -4  12  12        5.42       -6.33     10.58 o 
  -3  12  12      206.16      230.89     22.03 o 
  -2  12  12       16.50       24.01     10.04 o 
  -1  12  12       20.56       17.56      8.88 o 
   0  12  12       10.75        6.35      9.50 o 
   1  12  12        4.28       18.52     14.64 o 
   2  12  12        0.51       -5.67     13.44 o 
  -7  13  12       60.36       64.17     20.36 o 
  -6  13  12      105.36       82.70     21.22 o 
  -5  13  12       28.64       41.63     13.18 o 
  -4  13  12        0.07       10.02     11.70 o 
  -3  13  12        7.50       13.11     12.68 o 
  -2  13  12      161.70      156.10     21.17 o 
  -1  13  12        0.90        7.66      8.61 o 
   0  13  12       51.82       45.65     11.36 o 
   1  13  12       10.87       23.60     15.23 o 
   2  13  12        3.75       10.45     15.53 o 
  -7  14  12        9.89       -9.38     18.01 o 
  -6  14  12        0.12       -5.68     15.65 o 
  -5  14  12       81.94       85.72     22.88 o 
  -4  14  12      134.27      148.62     20.09 o 
  -3  14  12       50.42       39.08     14.15 o 
  -2  14  12      107.73      103.91     12.38 o 
  -1  14  12        3.69        2.68      8.65 o 
   0  14  12        0.79       24.66     11.93 o 
   1  14  12        3.51      -10.75     13.74 o 
  -6  15  12       49.66       67.40     19.21 o 
  -5  15  12       25.13       59.21     14.73 o 
  -4  15  12        1.67        4.51      8.90 o 
  -3  15  12       27.25       13.25      9.03 o 
  -2  15  12       26.35       19.98      9.41 o 
  -1  15  12        0.35        5.21      8.92 o 
   0  15  12       24.63       34.05     17.32 o 
   1  15  12       48.72       59.74     18.52 o 
  -6  16  12       82.40       86.65     35.09 o 
  -5  16  12       24.46       15.22     10.07 o 
  -4  16  12       30.86       36.16     10.39 o 
  -3  16  12       46.59       44.45     10.77 o 
  -2  16  12        8.32        8.13     11.00 o 
  -1  16  12        4.75        8.14     10.36 o 
   0  16  12       35.28       21.21     16.13 o 
   1  16  12        0.92       -6.87     14.04 o 
  -6  17  12        9.85       30.74     12.48 o 
  -5  17  12       22.50       24.38     12.03 o 
  -4  17  12        0.89        4.81     11.64 o 
  -3  17  12       18.35       22.35      9.67 o 
  -2  17  12       88.38       94.78     12.57 o 
  -1  17  12        0.77       28.41     11.42 o 
   0  17  12        1.72       -4.18     14.34 o 
  -5  18  12       23.87       25.70     12.50 o 
  -4  18  12        1.46       -8.70      8.70 o 
  -3  18  12        0.10        7.64      9.49 o 
  -2  18  12       65.05       89.87     14.17 o 
  -1  18  12       48.93       57.31     15.21 o 
   0  18  12       26.56       14.64     15.53 o 
  -5  19  12        0.16      -13.92     14.67 o 
  -4  19  12       20.84       23.00     13.58 o 
  -3  19  12       16.07        9.54     10.72 o 
  -2  19  12       25.20       46.96     18.46 o 
  -1  19  12       15.19       21.00     14.04 o 
  -4  20  12       26.91       36.02     17.82 o 
  -3  20  12       35.58       11.98     11.19 o 
  -2  20  12        0.88      -12.13     12.13 o 
  -7   0  13       75.65      142.77     35.84 o 
  -5   0  13       22.27        9.56     22.10 o 
  -3   0  13      180.95      182.01     23.04 o 
  -1   0  13       29.13       33.22     20.16 o 
   1   0  13        1.49      -13.44     20.01 o 
  -7   1  13       79.42       92.68     35.69 o 
  -6   1  13       21.53       54.09     20.15 o 
  -5   1  13       14.28       25.48     32.71 o 
  -4   1  13       23.15       28.27     11.51 o 
  -3   1  13       42.84       31.45     11.12 o 
  -2   1  13       93.19       81.24     12.95 o 
  -1   1  13        3.45       -9.54     10.13 o 
   0   1  13       13.70       25.64     11.40 o 
   1   1  13       23.21       86.02     19.43 o 
  -7   2  13        1.22       -2.31     17.30 o 
  -6   2  13        5.63      -16.41     16.41 o 
  -5   2  13       32.24       26.09     27.33 o 
  -4   2  13       42.85       56.39     14.17 o 
  -3   2  13        6.91       -9.73      9.73 o 
  -2   2  13       65.70       86.15     13.37 o 
  -1   2  13       17.30        1.83     10.47 o 
   0   2  13       31.50       39.16     17.19 o 
   1   2  13        0.32       17.19     15.52 o 
  -7   3  13       11.94       19.97     18.69 o 
  -6   3  13        1.39       -3.61     16.34 o 
  -5   3  13        4.44       16.05     16.97 o 
  -4   3  13        0.94       12.76     11.85 o 
  -3   3  13       45.90       76.21     14.77 o 
  -2   3  13        6.58       28.66     12.91 o 
  -1   3  13        7.84       -9.71     10.37 o 
   0   3  13       13.09       18.29     14.77 o 
   1   3  13        4.39        4.51     37.93 o 
  -7   4  13        0.28        9.64     19.04 o 
  -6   4  13       19.56       26.85     18.89 o 
  -5   4  13        3.18       19.49     16.86 o 
  -4   4  13       39.05       24.97     12.97 o 
  -3   4  13        0.69       34.12     16.95 o 
  -2   4  13       53.32       34.43     23.75 o 
  -1   4  13       17.16       21.57     12.55 o 
   0   4  13        0.53       14.13     17.08 o 
   1   4  13        1.18        2.49      9.53 o 
  -7   5  13        4.42       27.89     23.60 o 
  -6   5  13        3.50       -0.19     17.09 o 
  -5   5  13       16.51       32.39     17.89 o 
  -4   5  13        3.09        0.80     11.70 o 
  -3   5  13       29.85       31.06     15.42 o 
  -2   5  13        7.99       14.10     11.95 o 
  -1   5  13        5.31        9.54     11.87 o 
   0   5  13       10.82       29.11     13.02 o 
   1   5  13        4.86        0.48     13.35 o 
  -7   6  13        2.01       -9.22     23.15 o 
  -6   6  13       10.94       -0.91     17.07 o 
  -5   6  13        0.38        8.62     23.15 o 
  -4   6  13       37.14       32.92     13.43 o 
  -3   6  13       47.26       46.83     14.17 o 
  -2   6  13       18.76       29.31     13.02 o 
  -1   6  13        9.14       -0.47     12.45 o 
   0   6  13        3.48       34.77     14.95 o 
   1   6  13        1.23        9.36      9.31 o 
  -7   7  13      108.15      106.17     24.38 o 
  -6   7  13       65.01       51.18     20.03 o 
  -5   7  13       23.77       16.54     17.85 o 
  -4   7  13       75.25       84.56     20.13 o 
  -3   7  13       34.02       24.82     12.79 o 
  -2   7  13       13.77       31.29     13.25 o 
  -1   7  13       28.43       17.28     21.46 o 
   0   7  13       10.49        1.34      8.52 o 
   1   7  13        6.61       13.47     10.08 o 
  -7   8  13       76.70       44.60     20.95 o 
  -6   8  13        6.06       16.61     17.94 o 
  -5   8  13        0.74        6.32     16.58 o 
  -4   8  13        1.08       -5.11     11.46 o 
  -3   8  13       67.56       95.41     17.08 o 
  -2   8  13       46.55       69.58     14.79 o 
  -1   8  13       71.04       76.00     15.23 o 
   0   8  13        4.36       -5.55      9.69 o 
   1   8  13        1.47       12.44     10.99 o 
  -6   9  13       43.04       35.17     30.02 o 
  -5   9  13       93.94       94.68     23.00 o 
  -4   9  13      127.12      164.51     18.72 o 
  -3   9  13       44.18       58.35     14.99 o 
  -2   9  13        0.52       14.95     12.31 o 
  -1   9  13       38.08       41.66     13.64 o 
   0   9  13       21.60       39.38     11.47 o 
  -6  10  13        0.97      -17.16     17.21 o 
  -5  10  13        9.24       21.59     29.27 o 
  -4  10  13       27.66       50.86     14.12 o 
  -3  10  13        5.53       -9.18     14.76 o 
  -2  10  13      116.52      147.51     20.69 o 
  -1  10  13        0.09       -3.50      8.76 o 
   0  10  13       25.06       33.61     18.69 o 
  -6  11  13       65.05       45.13     20.10 o 
  -5  11  13        4.48       -9.14     15.95 o 
  -4  11  13       66.21       86.30     16.89 o 
  -3  11  13       13.88       46.18     14.28 o 
  -2  11  13        1.16        9.72     12.10 o 
  -1  11  13       14.03       15.82      9.68 o 
   0  11  13        9.08       34.71     11.74 o 
  -6  12  13        2.58      -17.62     22.40 o 
  -5  12  13        3.50       11.21     16.77 o 
  -4  12  13       13.03       23.42     13.32 o 
  -3  12  13       21.69       11.37     12.86 o 
  -2  12  13        0.95        1.59      8.87 o 
  -1  12  13       18.39       18.43     10.83 o 
   0  12  13        2.45       37.44     37.48 o 
  -5  13  13        7.72       13.22     17.28 o 
  -4  13  13        0.57        4.56     12.20 o 
  -3  13  13        0.07       -2.88      9.22 o 
  -2  13  13       18.43       22.89     10.55 o 
  -1  13  13       15.34       38.07     11.65 o 
  -5  14  13        6.11       12.00     18.10 o 
  -4  14  13       15.44       14.16     13.16 o 
  -3  14  13        1.12        0.69      9.18 o 
  -2  14  13        0.83       -8.93      8.93 o 
  -1  14  13        0.26        2.13     12.21 o 
  -4  15  13       15.99       13.17      9.92 o 
  -3  15  13        0.11        0.68     12.03 o 
  -2  15  13        3.06       -1.07     12.77 o 
  -4   0  14      143.28      146.35     34.65 o 
  -2   0  14        0.23       -0.07     29.12 o 
  -5   1  14       27.30       24.80     19.71 o 
  -4   1  14        0.59       20.56     17.63 o 
  -3   1  14        0.93      -14.60     27.20 o 
  -2   1  14       22.06       17.98     12.41 o 
  -1   1  14       12.72       14.19     31.36 o 
  -5   2  14       18.49        2.14     18.67 o 
  -4   2  14        7.64       13.37     18.67 o 
  -3   2  14       45.33       49.05     15.56 o 
  -2   2  14       16.41       33.94     15.15 o 
  -1   2  14        6.83       17.27     16.68 o 
  -5   3  14        0.53        8.90     17.65 o 
  -4   3  14       42.25       49.90     20.45 o 
  -3   3  14       52.64       54.04     15.64 o 
  -2   3  14        2.22        8.07     13.08 o 
  -1   3  14       34.73       12.32     17.21 o 
  -5   4  14        0.01      -17.42     17.42 o 
  -4   4  14       16.44       28.59     20.61 o 
  -3   4  14        0.16       -0.29     12.92 o 
  -2   4  14        5.30        8.23     13.69 o 
  -5   5  14       44.00       29.78     19.56 o 
  -4   5  14       82.12       83.58     22.17 o 
  -3   5  14       59.58       92.73     16.85 o 
  -2   5  14       22.36       22.93     25.43 o 
  -4   6  14       18.07       37.92     19.09 o 
  -3   6  14        1.07        4.88     18.12 o 
  -2   6  14        2.99       30.05     13.79 o 
  -4   7  14       10.97       22.63     18.37 o 
  -3   7  14       22.81       49.58     15.10 o 
  -2   7  14       16.21        0.60     45.40 o 
  -3   8  14        2.15        5.54     16.62 o 
                                                 
